# Supplementary material for: Extracellular Vesicle Abundance, but Not a High Aggregation-Prone Peptide Cargo, Is Associated with Dihydroartemisinin Exposure in Plasmodium falciparum
Source: Int J Mol Sci. 2025 Apr 22;26(9):3962. doi: 10.3390/ijms26093962 (PMC12072043; doi:10.3390/ijms26093962)
Supplement: Supplementary file 1 [file ijms-26-03962-s001.zip]

Archive with 3 entries (3 files):
- supplementary/1_Supplementary.pdf
- supplementary/2_Supplementary_Table_4.xlsx
- supplementary/3_Supplementary_Table_5.xlsx
