# Supplementary material for: Extracellular Vesicle Abundance, but Not a High Aggregation-Prone Peptide Cargo, Is Associated with Dihydroartemisinin Exposure in Plasmodium falciparum
Source: Int J Mol Sci. 2025 Apr 22;26(9):3962. doi: 10.3390/ijms26093962 (PMC12072043; doi:10.3390/ijms26093962)
Supplement: Supplementary file 1 [file ijms-26-03962-s001.zip › supplementary/2_Supplementary_Table_4.xlsx]

## Sheet: Proteins list
Supplementary Table S4.
Checked	Protein FDR Confidence: Combined	Master	Accession	Description	Exp. q-value: Combined	Database Contaminant	Sum PEP Score	Coverage [%]	# Peptides	# PSMs	# Unique Peptides	# AAs	MW [kDa]	calc. pI	Score Sequest HT: Sequest HT	# Peptides (by Search Engine): Sequest HT	Abundances (Grouped): 3D7, DHA	Abundances (Grouped): 3D7, DMSO	Abundances (Grouped): 3D7, untreated	Abundances (Grouped): R561H, DHA	Abundances (Grouped): R561H, DMSO	Abundances (Grouped): R561H, untreated	Abundances (Grouped): Vps60, DHA	Abundances (Grouped): Vps60, DMSO	Abundances (Grouped): Vps60, untreated	Found in Sample: [S20] F20: Sample, 7_1, 3D7, DHA	Found in Sample: [S21] F21: Sample, 7_2, 3D7, DHA	Found in Sample: [S22] F22: Sample, 7_3, 3D7, DHA	Found in Sample: [S23] F23: Sample, 8_1, 3D7, DHA	Found in Sample: [S24] F24: Sample, 8_2, 3D7, DHA	Found in Sample: [S25] F25: Sample, 8_3, 3D7, DHA	Found in Sample: [S26] F26: Sample, 9_1, 3D7, DHA	Found in Sample: [S27] F27: Sample, 9_2, 3D7, DHA	Found in Sample: [S28] F28: Sample, 9_3, 3D7, DHA	Found in Sample: [S12] F12: Sample, 4_1, 3D7, DMSO	Found in Sample: [S13] F13: Sample, 4_2, 3D7, DMSO	Found in Sample: [S14] F14: Sample, 4_3, 3D7, DMSO	Found in Sample: [S15] F15: Sample, 5_1, 3D7, DMSO	Found in Sample: [S16] F16: Sample, 5_2, 3D7, DMSO	Found in Sample: [S17] F17: Sample, 6_1, 3D7, DMSO	Found in Sample: [S18] F18: Sample, 6_2, 3D7, DMSO	Found in Sample: [S19] F19: Sample, 6_3, 3D7, DMSO	Found in Sample: [S1] F1: Sample, 1_1, 3D7, untreated	Found in Sample: [S2] F2: Sample, 1_2, 3D7, untreated	Found in Sample: [S3] F3: Sample, 1_3, 3D7, untreated	Found in Sample: [S4] F4: Sample, 1_4, 3D7, untreated	Found in Sample: [S5] F5: Sample, 1_5, 3D7, untreated	Found in Sample: [S6] F6: Sample, 2_1, 3D7, untreated	Found in Sample: [S7] F7: Sample, 2_2, 3D7, untreated
FALSE	High	Master Protein	P02769	Serum albumin OS=Bos taurus GN=ALB PE=1 SV=4	0	TRUE	1536.24	93	123	17650	115	607	69.2	6.18	49308.1	123	15.3	204.7	73	17	45.9	90.1	128.5	102.7	222.8	High	High	High	High	High	High	High	High	High	High	High	High	High	High	High	High	High	High	High	High	High	High	High	High
	Checked	Confidence	Annotated Sequence	Modifications	Qvality PEP	Qvality q-value	# Protein Groups	# Proteins	# PSMs	Master Protein Accessions	Positions in Master Proteins	Modifications in Master Proteins	# Missed Cleavages	Theo. MH+ [Da]	Contaminant	Abundances (Grouped): 3D7, DHA	Abundances (Grouped): 3D7, DMSO	Abundances (Grouped): 3D7, untreated	Abundances (Grouped): R561H, DHA	Abundances (Grouped): R561H, DMSO	Abundances (Grouped): R561H, untreated	Abundances (Grouped): Vps60, DHA	Abundances (Grouped): Vps60, DMSO	Abundances (Grouped): Vps60, untreated	Abundances (Grouped) CV [%]: 3D7, DHA	Found in Sample: [S20] F20: Sample, 7_1, 3D7, DHA	Found in Sample: [S21] F21: Sample, 7_2, 3D7, DHA	Found in Sample: [S22] F22: Sample, 7_3, 3D7, DHA	Found in Sample: [S23] F23: Sample, 8_1, 3D7, DHA	Found in Sample: [S24] F24: Sample, 8_2, 3D7, DHA	Found in Sample: [S25] F25: Sample, 8_3, 3D7, DHA	Found in Sample: [S26] F26: Sample, 9_1, 3D7, DHA	Found in Sample: [S27] F27: Sample, 9_2, 3D7, DHA	Found in Sample: [S28] F28: Sample, 9_3, 3D7, DHA	Found in Sample: [S12] F12: Sample, 4_1, 3D7, DMSO	Found in Sample: [S13] F13: Sample, 4_2, 3D7, DMSO	Found in Sample: [S14] F14: Sample, 4_3, 3D7, DMSO	Found in Sample: [S15] F15: Sample, 5_1, 3D7, DMSO	Found in Sample: [S16] F16: Sample, 5_2, 3D7, DMSO	Found in Sample: [S17] F17: Sample, 6_1, 3D7, DMSO	Found in Sample: [S18] F18: Sample, 6_2, 3D7, DMSO	Found in Sample: [S19] F19: Sample, 6_3, 3D7, DMSO	Found in Sample: [S1] F1: Sample, 1_1, 3D7, untreated	Found in Sample: [S2] F2: Sample, 1_2, 3D7, untreated	Found in Sample: [S3] F3: Sample, 1_3, 3D7, untreated	Found in Sample: [S4] F4: Sample, 1_4, 3D7, untreated	Found in Sample: [S5] F5: Sample, 1_5, 3D7, untreated	Found in Sample: [S6] F6: Sample, 2_1, 3D7, untreated	Found in Sample: [S7] F7: Sample, 2_2, 3D7, untreated
	FALSE	High	[R].ADLAKYICDNQDTISSK.[L]	1xCarbamidomethyl [C8]	0.00152823	0.00105722	1	1	34	P02769	P02769 [281-297]		1	1941.92	TRUE	157.9	317.5	89.4				115		220.3	2.48	Not Found	Not Found	Not Found	High	Not Found	Not Found	High	High	Not Found	Not Found	Not Found	Not Found	High	High	High	High	High	High	Not Found	Not Found	High	High	Not Found	Not Found
	FALSE	High	[K].AEFVEVTK.[L]		0.0599258	0.00105722	1	1	457	P02769	P02769 [249-256]		0	922.488	TRUE	14.8	151.7	85.1	18.1	59.3	110.6	144.6	112.1	203.7	103.63	High	High	High	High	High	High	High	High	High	High	High	High	High	High	High	High	High	High	High	High	High	High	High	High
	FALSE	High	[K].AEFVEVTKLVTDLTK.[V]		0.00189213	0.00105722	1	1	140	P02769	P02769 [249-263]		1	1692.94	TRUE	56.6	102.1	37.3	34.7	61.2	81.3	172.5	212.7	141.6	93.46	High	Not Found	Not Found	High	High	High	High	High	High	Not Found	Not Found	Not Found	High	High	High	High	High	High	High	High	High	High	High	High
	FALSE	High	[K].AFDEKLFTFHADICTLPDTEK.[Q]	1xCarbamidomethyl [C14]	0.000304459	0.00105722	1	1	21	P02769	P02769 [524-544]		1	2498.19	TRUE	131.8	190.3	19.1				161.6	197.5	199.7	61.48	Not Found	Not Found	Not Found	High	Not Found	Not Found	High	High	Not Found	Not Found	Peak Found	Peak Found	High	Peak Found	High	High	Peak Found	High	Not Found	Peak Found	High	High	Not Found	Not Found
	FALSE	High	[R].ALKAWSVAR.[L]		0.0279269	0.00105722	1	1	84	P02769	P02769 [233-241]		1	1001.59	TRUE	34	43.7	60.4	51.6	70.6	177	146.4	189.8	126.6	200.9	High	Peak Found	Peak Found	High	Peak Found	High	High	High	High	Not Found	Peak Found	Peak Found	High	Peak Found	High	High	High	Peak Found	Peak Found	High	High	High	High	Peak Found
	FALSE	High	[K].ATEEQLKTVMENFVAFVDK.[C]		0.000399898	0.00105722	1	1	21	P02769	P02769 [562-580]		1	2199.1	TRUE	93	49.2					350.3		407.5	6.08	Not Found	Not Found	Not Found	Not Found	Not Found	Not Found	Peak Found	High	Not Found	Not Found	Not Found	Not Found	Peak Found	High	High	High	High	Not Found	Not Found	Not Found	Not Found	Not Found	Not Found	Not Found
	FALSE	High	[K].ATEEQLKTVMENFVAFVDK.[C]	1xOxidation [M10]	0.0219921	0.00105722	1	1	1	P02769	P02769 [562-580]		1	2215.1	TRUE											Not Found	Not Found	Not Found	Not Found	Not Found	Not Found	Not Found	Not Found	Not Found	Not Found	Not Found	Not Found	Not Found	Not Found	Not Found	Not Found	Not Found	Not Found	Not Found	Not Found	Not Found	Not Found	Not Found	Not Found
	FALSE	High	[K].AWSVARLSQKFPK.[A]		0.0407067	0.00105722	1	1	37	P02769	P02769 [236-248]		2	1517.86	TRUE	8.4	493.4	6.3	2.2	8.5	25.5	133.3	4.1	218.2	80.58	Not Found	Peak Found	Not Found	Peak Found	Not Found	Not Found	High	High	Peak Found	Not Found	Not Found	Not Found	High	High	High	High	High	Not Found	Not Found	Peak Found	Not Found	Not Found	Peak Found	Not Found
	FALSE	High	[RK].CASIQKFGER.[A]	1xCarbamidomethyl [C1]	0.029476	0.00105722	2	2	166	P02769; P02768	P02769 [223-232]; P02768 [224-233]		1	1195.59	TRUE	56.9	182.8	39.7	13.1	47.6	68.4	131.5	58	302.1	63.61	High	Peak Found	Peak Found	High	Peak Found	Peak Found	High	High	High	Not Found	Peak Found	Peak Found	High	High	High	High	High	High	Peak Found	High	High	High	High	Peak Found
	FALSE	High	[K].CCAADDKEACFAVEGPK.[L]	3xCarbamidomethyl [C1; C2; C10]	0.000231796	0.00105722	1	1	104	P02769	P02769 [581-597]		1	1927.8	TRUE	7.1	375.6	28.7	4.5	14.8	27.1	100.4	4.8	337.1	128	Peak Found	Peak Found	Not Found	Peak Found	Peak Found	Peak Found	High	High	Peak Found	Not Found	Peak Found	Peak Found	High	High	High	High	High	High	Peak Found	High	High	Peak Found	Not Found	Peak Found
	FALSE	High	[K].CCTESLVNR.[R]	2xCarbamidomethyl [C1; C2]	0.0163954	0.00105722	2	2	136	P02769; P02768	P02769 [499-507]; P02768 [500-508]		0	1138.5	TRUE	8.8	105.8	9.3	8.1	22.5	69	241.9	131.1	303.5	140.59	High	Not Found	Peak Found	High	High	High	High	High	High	Peak Found	Not Found	Not Found	High	High	High	High	High	High	Peak Found	High	High	Peak Found	High	High
	FALSE	High	[K].CCTESLVNRRPCFSALTPDETYVPK.[A]	3xCarbamidomethyl [C1; C2; C12]	0.00769656	0.00105722	1	1	32	P02769	P02769 [499-523]		1	3000.4	TRUE	154.9	89.7		7.8	28.3	52	232.8	136.6	198.1	89.25	Not Found	Not Found	Not Found	High	Not Found	Not Found	High	High	High	Not Found	Not Found	Not Found	High	High	High	High	High	Not Found	Not Found	Not Found	Not Found	High	Not Found	Not Found
	FALSE	High	[R].CCTKPESERMPCTEDYLSLILNR.[L]	3xCarbamidomethyl [C1; C2; C12]	0.00540293	0.00105722	1	1	24	P02769	P02769 [460-482]		1	2872.31	TRUE	23.7	200.3	181.3		128.1	119.3	46.6		200.9		Not Found	Not Found	Not Found	Not Found	Not Found	Not Found	Not Found	Peak Found	Not Found	Not Found	Peak Found	Not Found	High	High	High	High	Not Found	Not Found	Not Found	Not Found	Not Found	Not Found	Not Found	Not Found
	FALSE	High	[R].CCTKPESERMPCTEDYLSLILNR.[L]	3xCarbamidomethyl [C1; C2; C12]; 1xOxidation [M10]	0.0399854	0.00105722	1	1	2	P02769	P02769 [460-482]		1	2888.3	TRUE		713	72.5				40		74.5		Not Found	Not Found	Not Found	Not Found	Not Found	Not Found	Not Found	Not Found	Not Found	Not Found	Not Found	Not Found	Not Found	Not Found	Peak Found	Peak Found	Not Found	Not Found	Not Found	Not Found	Not Found	Not Found	Peak Found	Not Found
	FALSE	High	[K].DAFLGSFLYEYSR.[R]		0.00137656	0.00105722	1	1	1238	P02769	P02769 [347-359]		0	1567.74	TRUE	13.7	181.3	48.9	10.2	58.7	150.8	139.6	92.1	204.8	127.32	High	High	High	High	High	High	High	High	High	Not Found	Not Found	Not Found	High	High	High	High	High	High	High	High	High	High	High	High
	FALSE	High	[K].DAIPENLPPLTADFAEDK.[D]		0.00140819	0.00105722	1	1	73	P02769	P02769 [319-336]		0	1955.96	TRUE	98.6	172.5	113.5		154.7	48.8	133.9	72.9	105.2	86.28	Not Found	Not Found	Not Found	High	Not Found	Not Found	High	High	High	Not Found	Not Found	Not Found	High	High	High	High	High	Not Found	Not Found	High	High	Not Found	Peak Found	Not Found
	FALSE	High	[K].DDPHACYSTVFDK.[L]	1xCarbamidomethyl [C6]	0.0105221	0.00105722	1	1	198	P02769	P02769 [387-399]		0	1554.65	TRUE	28	330.6	6.1	1.6	17.1	18.5	81	23.4	393.8	71.54	Not Found	Not Found	Not Found	High	High	High	High	High	High	Not Found	Not Found	Not Found	High	High	High	High	High	High	High	High	High	Not Found	Peak Found	High
	FALSE	High	[K].DDPHACYSTVFDKLK.[H]	1xCarbamidomethyl [C6]	0.00424759	0.00105722	1	1	214	P02769	P02769 [387-401]		1	1795.83	TRUE	4.4	393.9	15.5	15	20.5	32.6	49	16.8	352.2	101.92	Peak Found	Peak Found	Peak Found	High	Peak Found	Peak Found	High	High	High	Peak Found	Peak Found	Peak Found	High	High	High	High	High	High	Peak Found	High	High	High	Peak Found	Peak Found
	FALSE	High	[K].DDSPDLPKLKPDPNTLCDEFK.[A]	1xCarbamidomethyl [C17]	0.130248	0.00384007	1	1	1	P02769	P02769 [131-151]		1	2444.16	TRUE		42	328.1	285.1			99	91.7	54.1		Not Found	Not Found	Not Found	Not Found	Not Found	Not Found	Not Found	Not Found	Not Found	Not Found	Not Found	Not Found	Peak Found	Not Found	Not Found	Not Found	Not Found	Not Found	Not Found	Not Found	Not Found	Not Found	Not Found	Not Found
	FALSE	High	[K].DLGEEHFK.[G]		0.0737029	0.00105722	1	1	103	P02769	P02769 [37-44]		0	974.458	TRUE	16.5	123.2	77.3	18.5	58.3	189.6	205	83.9	127.8	105.19	High	Peak Found	Peak Found	High	High	Peak Found	High	High	High	Not Found	Not Found	Not Found	High	High	High	High	High	High	Peak Found	High	High	High	High	High
	FALSE	High	[R].DTHKSEIAHR.[F]		0.133021	0.00384007	1	1	8	P02769	P02769 [25-34]		1	1193.6	TRUE	121.8	60	172.7		184.6	197.7	22.9	121.8	18.5	67.1	Not Found	Not Found	Not Found	Not Found	Not Found	Peak Found	Not Found	Peak Found	High	Not Found	Not Found	Not Found	Not Found	High	Not Found	Not Found	Not Found	Not Found	Not Found	Not Found	Not Found	Peak Found	Not Found	Not Found
	FALSE	High	[R].DTHKSEIAHRFK.[D]		0.0279269	0.00105722	1	1	11	P02769	P02769 [25-36]		2	1468.77	TRUE	79.8	74.6	76.3	44.8	345.4	81	94.7	87.3	16.1	87.7	Not Found	Peak Found	Not Found	Not Found	Peak Found	Peak Found	Peak Found	Peak Found	High	Not Found	Peak Found	Peak Found	High	High	Peak Found	High	High	Not Found	Peak Found	Not Found	Not Found	Not Found	Peak Found	Not Found
	FALSE	High	[K].DVCKNYQEAK.[D]	1xCarbamidomethyl [C3]	0.194187	0.00810664	1	1	7	P02769	P02769 [337-346]		1	1254.58	TRUE	91.6	177.6			287.8	110.2	145		87.8	1.57	Not Found	Not Found	Not Found	Not Found	Peak Found	Not Found	High	Not Found	High	Not Found	Not Found	Not Found	High	Peak Found	High	Not Found	High	Not Found	Not Found	Not Found	Not Found	Not Found	Not Found	Not Found
	FALSE	High	[K].EACFAVEGPK.[L]	1xCarbamidomethyl [C3]	0.0699205	0.00105722	1	1	51	P02769	P02769 [588-597]		0	1107.51	TRUE	42.3	157.4	31.6	18.9	62.6	64.9	300.6	78.1	143.6	90.85	Not Found	Peak Found	Not Found	High	Peak Found	Not Found	High	High	High	Not Found	Not Found	Not Found	High	High	High	High	High	Not Found	High	High	Peak Found	High	Peak Found	Peak Found
	FALSE	High	[K].ECCDKPLLEK.[S]	2xCarbamidomethyl [C2; C3]	0.0643108	0.00105722	1	1	119	P02769	P02769 [300-309]		0	1291.6	TRUE	6.3	281.2	36.4	2.5	22.1	52.6	111.8	45.2	341.9	113.84	Peak Found	Peak Found	Not Found	High	Peak Found	Peak Found	High	High	High	Peak Found	Not Found	Not Found	High	High	High	High	High	High	Peak Found	High	High	High	Peak Found	High
	FALSE	High	[K].ECCHGDLLECADDR.[A]	3xCarbamidomethyl [C2; C3; C10]	0.0087382	0.00105722	1	1	155	P02769	P02769 [267-280]		0	1749.66	TRUE	19.1	247.8	31.2	8.4	31.3	41.7	191.3	58.2	270.9	107.55	Not Found	Peak Found	Not Found	High	High	High	High	High	High	Not Found	Not Found	Not Found	High	High	High	High	High	High	Peak Found	High	High	High	High	High
	FALSE	High	[K].ECCHGDLLECADDRADLAK.[Y]	3xCarbamidomethyl [C2; C3; C10]	0.000776442	0.00105722	1	1	126	P02769	P02769 [267-285]		1	2247.94	TRUE	13.4	319	11	8.9	13.5	26.8	133.1	34.1	340.1	96.47	Not Found	Peak Found	Peak Found	High	Peak Found	Peak Found	High	High	High	Not Found	Peak Found	Peak Found	High	High	High	High	High	High	Not Found	High	High	High	Not Found	Not Found
	FALSE	High	[K].ECCHGDLLECADDRADLAKYICDNQDTISSK.[L]	4xCarbamidomethyl [C2; C3; C10; C22]	0.0322478	0.00105722	1	1	11	P02769	P02769 [267-297]		2	3672.57	TRUE		745	155								Not Found	Not Found	Not Found	Not Found	Not Found	Not Found	Not Found	Not Found	Not Found	Not Found	Not Found	Not Found	High	High	High	High	High	Peak Found	Not Found	Not Found	Peak Found	Not Found	Not Found	Not Found
	FALSE	High	[R].ETYGDMADCCEK.[Q]	2xCarbamidomethyl [C9; C10]	0.00627566	0.00105722	1	1	161	P02769	P02769 [106-117]		0	1478.52	TRUE	9.5	227.9	10	8.1	21.9	48.4	113.6	30.6	430	103.03	High	Not Found	Not Found	High	High	High	High	High	High	Not Found	Not Found	Not Found	High	High	High	High	High	High	High	High	High	Peak Found	High	High
	FALSE	High	[R].ETYGDMADCCEK.[Q]	2xCarbamidomethyl [C9; C10]; 1xOxidation [M6]	0.0110096	0.00105722	1	1	116	P02769	P02769 [106-117]		0	1494.52	TRUE	12.1	235.9	12.7	15.3	53.6	64.8	195.4	107.1	203.1	82.28	Not Found	Not Found	Not Found	High	Peak Found	Peak Found	Peak Found	High	High	Not Found	Not Found	Not Found	High	High	High	High	High	Peak Found	Not Found	Not Found	Peak Found	High	Peak Found	High
	FALSE	High	[R].ETYGDMADCCEKQEPER.[N]	2xCarbamidomethyl [C9; C10]	0.0118906	0.00105722	1	1	26	P02769	P02769 [106-122]		1	2117.82	TRUE	5.7	268.2	15.9		47.6	30	65.8	12	454.7	120.46	Peak Found	Not Found	Not Found	High	Not Found	Not Found	High	High	Peak Found	Not Found	Peak Found	Not Found	High	High	High	High	Peak Found	Not Found	Not Found	Not Found	Not Found	Not Found	Peak Found	Not Found
	FALSE	High	[R].ETYGDMADCCEKQEPER.[N]	2xCarbamidomethyl [C9; C10]; 1xOxidation [M6]	0.0318162	0.00105722	1	1	29	P02769	P02769 [106-122]		1	2133.82	TRUE	31.1	186.5			114.2	108.4	143.9	132.7	183.3	0.59	Not Found	Not Found	Not Found	Not Found	Not Found	Not Found	Peak Found	High	Not Found	Not Found	Not Found	Not Found	High	High	High	High	High	Not Found	Not Found	Not Found	Not Found	Not Found	Not Found	Not Found
	FALSE	High	[R].ETYGDMADCCEKQEPERNECFLSHK.[D]	3xCarbamidomethyl [C9; C10; C20]	0.131905	0.00384007	1	1	5	P02769	P02769 [106-130]		2	3133.28	TRUE		469.4							430.6		Not Found	Not Found	Not Found	Not Found	Not Found	Not Found	Not Found	Not Found	Not Found	Not Found	Not Found	Not Found	Not Found	High	Peak Found	High	Not Found	Not Found	Not Found	Not Found	Not Found	Not Found	Not Found	Not Found
	FALSE	High	[K].EYEATLEECCAK.[D]	2xCarbamidomethyl [C9; C10]	0.00594313	0.00105722	1	1	98	P02769	P02769 [375-386]		0	1502.61	TRUE	25.6	371.4	15.4	5.3	25.5	18.8	81	19.5	337.6	63.41	Not Found	Peak Found	Not Found	High	Not Found	Not Found	High	High	High	Not Found	Not Found	Not Found	High	High	High	High	High	High	Not Found	High	High	High	High	Peak Found
	FALSE	High	[K].EYEATLEECCAKDDPHACYSTVFDK.[L]	3xCarbamidomethyl [C9; C10; C18]	0.00279683	0.00105722	1	1	59	P02769	P02769 [375-399]		1	3038.25	TRUE	1.5	394.4	6.4	2.3	8.8		122.4	2.6	361.7	43.54	Peak Found	Not Found	Not Found	Peak Found	Not Found	Peak Found	High	High	Peak Found	Not Found	Peak Found	Peak Found	High	High	High	High	High	Not Found	Not Found	Peak Found	Peak Found	Peak Found	Not Found	Not Found
	FALSE	High	[K].EYEATLEECCAKDDPHACYSTVFDKLK.[H]	3xCarbamidomethyl [C9; C10; C18]	0.00409606	0.00105722	1	1	68	P02769	P02769 [375-401]		2	3279.43	TRUE	2.8	488.3					4.9		404		Not Found	Not Found	Not Found	Not Found	Not Found	Peak Found	Not Found	High	Not Found	Not Found	Not Found	Not Found	High	High	High	High	High	Not Found	Not Found	Not Found	Not Found	Not Found	Not Found	Not Found
	FALSE	High	[K].FGERALK.[A]		0.188807	0.00810664	1	1	6	P02769	P02769 [229-235]		1	820.468	TRUE							359.9	232.1	308		Not Found	Not Found	Not Found	Not Found	Not Found	Not Found	Not Found	Not Found	Not Found	Not Found	Not Found	Not Found	Not Found	Not Found	High	Not Found	Not Found	Not Found	Not Found	Not Found	Not Found	Not Found	Not Found	Not Found
	FALSE	High	[K].FGERALKAWSVAR.[L]		0.0684002	0.00105722	1	1	52	P02769	P02769 [229-241]		2	1490.82	TRUE	87.1	135.8	24	14.3	57	100.6	209.7	139.5	132	62.14	Not Found	Not Found	Not Found	Peak Found	Not Found	High	High	High	High	Not Found	Not Found	Not Found	High	High	High	High	High	Not Found	Peak Found	Peak Found	Not Found	Not Found	Peak Found	Not Found
	FALSE	High	[R].FKDLGEEHFK.[G]		0.00440471	0.00105722	1	1	278	P02769	P02769 [35-44]		1	1249.62	TRUE	38.9	52	76.7	33.8	34.7	100.2	300.9	196.2	66.5	77.04	High	High	High	High	High	High	High	High	High	High	High	High	High	High	High	High	High	High	High	High	High	High	High	High
	FALSE	High	[R].FKDLGEEHFKGLVLIAFSQYLQQCPFDEHVK.[L]	1xCarbamidomethyl [C24]	0.0279269	0.00105722	1	1	6	P02769	P02769 [35-65]		2	3722.87	TRUE	273						341	286		35	Peak Found	Not Found	Not Found	Peak Found	Not Found	Not Found	Not Found	Not Found	Peak Found	Not Found	Not Found	Not Found	Not Found	Not Found	Not Found	Not Found	Not Found	Not Found	Not Found	Not Found	Not Found	Not Found	Not Found	Not Found
	FALSE	High	[K].FPKAEFVEVTK.[L]		0.0286911	0.00105722	1	1	74	P02769	P02769 [246-256]		1	1294.7	TRUE	34.6	32.6	77.3	37.6	47.1	116.9	207.3	291.7	54.8	95.67	High	Not Found	Peak Found	High	Not Found	Peak Found	High	High	High	Peak Found	Peak Found	Peak Found	High	High	High	High	High	High	Peak Found	High	High	High	High	Peak Found
	FALSE	High	[K].FWGKYLYEIAR.[R]		0.0263391	0.00105722	1	1	13	P02769	P02769 [157-167]		1	1445.76	TRUE	53.1	255.8	101.6				137.5	140.6	211.6		Not Found	Not Found	Not Found	Not Found	Not Found	Not Found	High	High	Not Found	Not Found	Not Found	Not Found	High	Not Found	High	High	Not Found	Not Found	Not Found	Not Found	Not Found	Peak Found	Not Found	Not Found
	FALSE	High	[K].GACLLPK.[I]	1xCarbamidomethyl [C3]	0.165119	0.00746694	1	1	77	P02769	P02769 [198-204]		0	758.423	TRUE	9.6	207.5	36.6	7	23.8	56.3	233.2	85.5	240.6	134.87	High	Peak Found	Peak Found	High	Peak Found	Peak Found	High	High	Peak Found	Peak Found	Peak Found	Peak Found	Peak Found	High	High	High	High	High	Peak Found	High	High	High	High	Peak Found
	FALSE	High	[K].GLVLIAFSQYLQQCPFDEHVK.[L]	1xCarbamidomethyl [C14]	0.00035372	0.00105722	1	1	234	P02769	P02769 [45-65]		0	2492.26	TRUE	51.7	8.1	12.6	33.4	10.1	54.4	398.1	268.7	62.9	79.56	Not Found	Not Found	Not Found	High	High	High	High	High	High	Not Found	Not Found	Not Found	High	High	High	High	High	High	Not Found	High	High	High	High	Not Found
	FALSE	High	[K].GLVLIAFSQYLQQCPFDEHVKLVNELTEFAK.[T]	1xCarbamidomethyl [C14]	0.00324917	0.00105722	1	1	37	P02769	P02769 [45-75]		1	3636.88	TRUE	147.1	147.3					264	42.2	299.5		Not Found	Not Found	Not Found	Not Found	Not Found	Not Found	High	High	Not Found	Not Found	Not Found	Not Found	Not Found	Not Found	High	High	High	Not Found	Not Found	Not Found	Not Found	Not Found	Not Found	Not Found
	FALSE	High	[K].HKPKATEEQLK.[T]		0.0203673	0.00105722	1	1	22	P02769	P02769 [558-568]		1	1308.73	TRUE	53.6	301.3	272.7		57.4	44.4	65.6	52.4	52.6	179.13	Not Found	Not Found	Not Found	Peak Found	Not Found	Not Found	High	High	High	Not Found	Not Found	Not Found	High	Peak Found	High	High	High	Not Found	Peak Found	Not Found	Not Found	Not Found	Not Found	Not Found
	FALSE	High	[K].HLVDEPQNLIK.[Q]		0.0207385	0.00105722	1	1	256	P02769	P02769 [402-412]		0	1305.72	TRUE	9	301.9	29.4	6	12.6	43.6	111.3	93.4	292.8	99.84	High	High	High	High	High	High	High	High	High	High	High	High	High	High	High	High	High	High	High	High	High	High	High	High
	FALSE	High	[K].HLVDEPQNLIKQNCDQFEK.[L]	1xCarbamidomethyl [C14]	0.000504206	0.00105722	1	1	51	P02769	P02769 [402-420]		1	2355.14	TRUE	56.8	429.9					117.3	30.3	265.7	49.86	Not Found	Not Found	Not Found	Not Found	Not Found	Not Found	High	High	Peak Found	Not Found	Not Found	Not Found	High	High	High	High	High	Not Found	Not Found	Not Found	Not Found	Not Found	Not Found	Not Found
	FALSE	High	[R].HPEYAVSVLLR.[L]		0.0203673	0.00105722	1	1	58	P02769	P02769 [361-371]		0	1283.71	TRUE	28.2	468.8	109.7	8.8	15	27.2	60.5	39.1	142.8	118.67	Peak Found	Peak Found	Peak Found	Peak Found	Peak Found	Peak Found	High	High	High	Peak Found	Peak Found	Peak Found	High	High	High	High	High	High	Peak Found	High	High	High	Peak Found	Peak Found
	FALSE	High	[R].HPEYAVSVLLRLAKEYEATLEECCAK.[D]	2xCarbamidomethyl [C23; C24]	0.0238527	0.00105722	1	1	2	P02769	P02769 [361-386]		2	3079.52	TRUE									900		Not Found	Not Found	Not Found	Not Found	Not Found	Not Found	Not Found	Not Found	Not Found	Not Found	Not Found	Not Found	Not Found	Not Found	Not Found	Not Found	Not Found	Not Found	Not Found	Not Found	Not Found	Not Found	Not Found	Not Found
	FALSE	High	[R].HPYFYAPELLYYANK.[Y]		0.00113221	0.00105722	1	1	250	P02769	P02769 [169-183]		0	1888.93	TRUE	51.7	386.4	4		23.3	22.3	116.3	54.7	241.4	76.37	Not Found	Not Found	Not Found	High	Not Found	Not Found	High	High	High	Not Found	Not Found	Not Found	High	High	High	High	High	High	Not Found	High	High	High	Peak Found	Peak Found
	FALSE	High	[R].HPYFYAPELLYYANKYNGVFQECCQAEDK.[G]	2xCarbamidomethyl [C23; C24]	0.0261029	0.00105722	1	1	2	P02769	P02769 [169-197]		1	3617.61	TRUE	134.9	184.2	294.6		160.2		49.7	76.3			Not Found	Not Found	Peak Found	Not Found	Not Found	Not Found	Not Found	Not Found	Not Found	Not Found	Peak Found	Not Found	Not Found	Not Found	Not Found	Not Found	Not Found	Not Found	Not Found	Not Found	Not Found	Not Found	Not Found	Peak Found
	FALSE	High	[R].HPYFYAPELLYYANKYNGVFQECCQAEDKGACLLPK.[I]	3xCarbamidomethyl [C23; C24; C32]	0.0215986	0.00105722	1	1	4	P02769	P02769 [169-204]		2	4357.02	TRUE											Not Found	Not Found	Not Found	Not Found	Not Found	Not Found	Not Found	Not Found	Not Found	Not Found	Not Found	Not Found	Not Found	Not Found	Not Found	Not Found	Not Found	Not Found	Not Found	Not Found	Not Found	Not Found	Not Found	Not Found
	FALSE	High	[K].KQTALVELLK.[H]		0.00469376	0.00105722	1	1	160	P02769	P02769 [548-557]		1	1142.71	TRUE	25.4	112.8	51.1	43.2	59.9	134.1	157.2	182.8	133.6	85.16	High	High	High	High	High	High	High	High	High	Peak Found	Not Found	Peak Found	High	High	High	High	High	High	High	High	High	High	High	High
	FALSE	High	[RK].KVPQVSTPTLVEVSR.[SN]		0.000854194	0.00105722	2	2	213	P02769; P02768	P02769 [437-451]; P02768 [438-452]		1	1639.94	TRUE	41.7	74.6	91.6	33.4	70.3	149	142.2	189.5	107.6	73.39	High	High	High	High	High	High	High	High	High	High	High	High	High	High	High	High	High	High	High	High	High	High	High	High
	FALSE	High	[R].LAKEYEATLEECCAK.[D]	2xCarbamidomethyl [C12; C13]	0.00647815	0.00105722	1	1	127	P02769	P02769 [372-386]		1	1814.83	TRUE	24.7	468.3	12.8	3.6	11.3	7.5	24.5		347.3	73.87	Not Found	Not Found	Not Found	Not Found	Not Found	Not Found	High	High	Peak Found	Not Found	Not Found	Not Found	High	High	High	High	High	High	Not Found	High	High	High	High	Not Found
	FALSE	High	[R].LAKEYEATLEECCAKDDPHACYSTVFDK.[L]	3xCarbamidomethyl [C12; C13; C21]	0.000232852	0.00105722	1	1	41	P02769	P02769 [372-399]		2	3350.47	TRUE	16.4	346.5	167.9	51.1	28.9	45.2	26.7	52.1	165.3	60.9	Peak Found	Peak Found	Peak Found	Peak Found	Peak Found	Peak Found	Peak Found	Peak Found	Not Found	Peak Found	Peak Found	Peak Found	High	High	High	High	High	Not Found	Peak Found	Peak Found	Not Found	Peak Found	Peak Found	Peak Found
	FALSE	High	[R].LCVLHEK.[T]	1xCarbamidomethyl [C2]	0.0657435	0.00105722	1	1	200	P02769	P02769 [483-489]		0	898.481	TRUE	5	258.8	16.4	3.4	23.8	40.2	169	43.2	340.1	136.04	High	High	High	High	High	High	High	High	High	Peak Found	Peak Found	Peak Found	High	High	High	High	High	High	High	High	High	High	Peak Found	High
	FALSE	High	[R].LCVLHEKTPVSEK.[V]	1xCarbamidomethyl [C2]	0.00469376	0.00105722	1	1	100	P02769	P02769 [483-495]		1	1539.82	TRUE	104.1	388.1	16.5	6.3	23.4	36.7	123.5	73	128.5	87.47	Not Found	Not Found	Not Found	High	Peak Found	Not Found	High	High	High	Not Found	Not Found	Not Found	High	High	High	High	High	High	Peak Found	High	High	High	Peak Found	High
	FALSE	High	[R].LCVLHEKTPVSEKVTK.[C]	1xCarbamidomethyl [C2]	0.0166946	0.00105722	1	1	23	P02769	P02769 [483-498]		2	1868.03	TRUE	41.6	85.3	221.5	310	83.1		24.8	88.9	44.7	169.55	Not Found	Peak Found	Not Found	Not Found	Peak Found	Peak Found	High	High	High	Not Found	Peak Found	Peak Found	High	High	High	High	High	Not Found	Not Found	Peak Found	Not Found	Peak Found	Not Found	Peak Found
	FALSE	High	[K].LFTFHADICTLPDTEK.[Q]	1xCarbamidomethyl [C9]	0.00102915	0.00105722	1	1	105	P02769	P02769 [529-544]		0	1907.92	TRUE	17.5	231.6	36.4	3	44.8	51	199	127.4	189.3	101.79	Peak Found	Peak Found	Not Found	High	Peak Found	Peak Found	High	High	High	Peak Found	Not Found	Not Found	High	High	High	High	High	High	Peak Found	High	High	High	High	Peak Found
	FALSE	High	[K].LFTFHADICTLPDTEKQIK.[K]	1xCarbamidomethyl [C9]	0.000525256	0.00105722	1	1	21	P02769	P02769 [529-547]		1	2277.16	TRUE	70.6	122.7	84.4	64.1	38.2	36	135.1	85.3	263.6	16.02	Not Found	Not Found	Peak Found	Not Found	Not Found	Not Found	Peak Found	Peak Found	Not Found	Not Found	Not Found	Not Found	High	High	High	High	High	Not Found	Not Found	Not Found	Not Found	Not Found	Not Found	Not Found
	FALSE	High	[K].LFTFHADICTLPDTEKQIKK.[Q]	1xCarbamidomethyl [C9]	0.0555837	0.00105722	1	1	6	P02769	P02769 [529-548]		2	2405.25	TRUE		146.3					191.2	194.6	367.9		Not Found	Not Found	Not Found	Not Found	Not Found	Not Found	High	High	Not Found	Not Found	Not Found	Not Found	Peak Found	Peak Found	Not Found	Not Found	High	Not Found	Not Found	Not Found	Not Found	Not Found	Not Found	Not Found
	FALSE	High	[K].LGEYGFQNALIVR.[Y]		0.0024074	0.00105722	1	1	351	P02769	P02769 [421-433]		0	1479.8	TRUE	33.9	103.8	59.2	25	35.2	68.4	195.4	175.6	203.5	90.94	High	Not Found	Peak Found	High	High	High	High	High	High	Peak Found	Not Found	Not Found	High	High	High	High	High	High	Peak Found	High	High	High	High	Peak Found
	FALSE	High	[K].LGEYGFQNALIVRYTR.[K]		0.0161745	0.00105722	1	1	26	P02769	P02769 [421-436]		1	1900.01	TRUE	90.8	146	53.1		11.7	62.3	262.3	179.8	94.1	18.48	Not Found	Not Found	Not Found	Not Found	Not Found	Not Found	High	High	High	Not Found	Not Found	Not Found	High	High	High	High	Peak Found	High	Not Found	Not Found	Peak Found	Not Found	Not Found	Not Found
	FALSE	High	[K].LKECCDKPLLEK.[S]	2xCarbamidomethyl [C4; C5]	0.00404064	0.00105722	1	1	348	P02769	P02769 [298-309]		1	1532.78	TRUE	8.1	292.8	34.2	11.8	37	52.6	114.8	30.6	318	109.91	High	High	High	High	High	High	High	High	High	High	Peak Found	High	High	High	High	High	High	High	High	High	High	High	High	High
	FALSE	High	[K].LKHLVDEPQNLIK.[Q]		0.00375746	0.00105722	1	1	36	P02769	P02769 [400-412]		1	1546.9	TRUE	28.4	305.8	119.9	30.2	33.5	56.6	41.7	28.7	255.3	68.48	Peak Found	Not Found	Peak Found	Peak Found	Peak Found	Peak Found	High	Peak Found	High	Peak Found	Not Found	Peak Found	High	High	High	High	High	Not Found	Peak Found	Peak Found	Not Found	Peak Found	Peak Found	Peak Found
	FALSE	High	[K].LKHLVDEPQNLIKQNCDQFEK.[L]	1xCarbamidomethyl [C16]	0.0123851	0.00105722	1	1	6	P02769	P02769 [400-420]		2	2596.32	TRUE											Not Found	Not Found	Not Found	Not Found	Not Found	Not Found	Not Found	Not Found	Not Found	Not Found	Not Found	Not Found	High	High	High	Not Found	High	Not Found	Not Found	Not Found	Not Found	Not Found	Not Found	Not Found
	FALSE	High	[K].LKPDPNTLCDEFK.[A]	1xCarbamidomethyl [C9]	0.0185237	0.00105722	1	1	23	P02769	P02769 [139-151]		0	1576.77	TRUE	67.4	45.4	68.8		37.4	35.4	380.8	212.6	52.1	19.71	Not Found	Not Found	Not Found	Not Found	Not Found	Not Found	High	High	Peak Found	Peak Found	Not Found	Not Found	Not Found	Not Found	High	High	Not Found	Not Found	Not Found	Not Found	Not Found	Not Found	Not Found	Not Found
	FALSE	High	[K].LKPDPNTLCDEFKADEK.[K]	1xCarbamidomethyl [C9]	0.0378958	0.00105722	1	1	12	P02769	P02769 [139-155]		1	2019.97	TRUE	12.4	6.2		66.1	40.6		391.2	353.9	29.6	90.29	Not Found	Not Found	Not Found	Not Found	Not Found	Not Found	Peak Found	Not Found	Peak Found	Not Found	Not Found	Not Found	Not Found	Peak Found	Peak Found	Peak Found	Peak Found	Not Found	Not Found	Not Found	Not Found	Not Found	Not Found	Not Found
	FALSE	High	[R].LRCASIQK.[F]	1xCarbamidomethyl [C3]	0.0690044	0.00105722	1	1	21	P02769	P02769 [221-228]		1	975.54	TRUE	47.5	91.1	44	124.3	265.4		93.8	182.4	51.5	106.59	Peak Found	Not Found	Not Found	Peak Found	Peak Found	Not Found	Peak Found	Peak Found	High	Not Found	Not Found	Not Found	High	High	Peak Found	High	High	Not Found	Not Found	Not Found	Not Found	Peak Found	Peak Found	Not Found
	FALSE	High	[R].LRCASIQKFGER.[A]	1xCarbamidomethyl [C3]	0.076668	0.00105722	1	1	2	P02769	P02769 [221-232]		2	1464.77	TRUE		900									Not Found	Not Found	Not Found	Not Found	Not Found	Not Found	Not Found	Not Found	High	Not Found	Not Found	Not Found	Not Found	Peak Found	Not Found	Peak Found	High	Not Found	Not Found	Not Found	Not Found	Not Found	Not Found	Not Found
	FALSE	High	[R].LSQKFPKAEFVEVTK.[L]		0.00263642	0.00105722	1	1	64	P02769	P02769 [242-256]		2	1750.97	TRUE	50.7	88.7	85.1	38.5	91.7	114.3	100.9	222.7	107.5	92.99	High	Peak Found	Peak Found	High	Peak Found	Peak Found	High	High	High	Not Found	Not Found	Not Found	High	High	High	High	High	High	Peak Found	Peak Found	High	Peak Found	Peak Found	Peak Found
	FALSE	High	[K].LVNELTEFAK.[T]		0.0241776	0.00105722	1	1	1056	P02769	P02769 [66-75]		0	1163.63	TRUE	25.5	124.6	94.1	21.8	56.9	118.1	139.6	146.5	172.9	84.99	High	High	High	High	High	High	High	High	High	High	High	High	High	High	High	High	High	High	High	High	High	High	High	High
	FALSE	High	[K].LVNELTEFAKTCVADESHAGCEK.[S]	2xCarbamidomethyl [C12; C21]	7.85901e-05	0.00105722	1	1	98	P02769	P02769 [66-88]		1	2608.2	TRUE	28.7	147.9	46.9	10.1		62.1	191.8	172.1	240.6	92.38	Peak Found	Not Found	Not Found	High	High	High	High	High	High	Not Found	Not Found	Not Found	High	High	High	High	High	Not Found	Not Found	High	Not Found	High	Not Found	Not Found
	FALSE	High	[K].LVTDLTK.[V]		0.108474	0.00202674	2	2	191	P02769; P02768	P02769 [257-263]; P02768 [258-264]		0	789.472	TRUE	19.8	137.9	83.7	15.1	67.5	105.5	169.6	105.1	195.7	102.84	Peak Found	High	High	High	High	High	High	High	High	Peak Found	Peak Found	High	High	High	High	High	High	High	High	High	High	High	Peak Found	Peak Found
	FALSE	High	[K].LVTDLTKVHK.[E]		0.0759994	0.00105722	1	1	51	P02769	P02769 [257-266]		1	1153.69	TRUE	28.6	127.1	80.6	51.3	109.7	161.7	72.7	58.6	209.7	104.27	Peak Found	High	High	High	Peak Found	High	High	High	High	Not Found	Peak Found	Peak Found	High	High	High	High	High	Peak Found	Peak Found	High	Peak Found	High	Peak Found	High
	FALSE	High	[K].LVTDLTKVHKECCHGDLLECADDR.[A]	3xCarbamidomethyl [C12; C13; C20]	0.00182458	0.00105722	1	1	9	P02769	P02769 [257-280]		2	2884.34	TRUE			150.8	78.8	157.5	136.2	110.2	129.5	136.9		Not Found	Not Found	Not Found	Not Found	Not Found	Not Found	Not Found	Not Found	High	Not Found	Not Found	Not Found	High	High	High	Not Found	High	Not Found	Not Found	Peak Found	Not Found	Not Found	Not Found	Peak Found
	FALSE	High	[K].LVVSTQTALA.[-]		0.0783643	0.00105722	1	1	201	P02769	P02769 [598-607]		0	1002.58	TRUE	44.4	54.2	203.1	34.9	80	165.2	104.7	122.4	91.2	79.5	High	Peak Found	High	High	High	High	High	High	High	High	Peak Found	Peak Found	High	High	High	High	High	High	High	High	High	High	High	High
	FALSE	High	[R].MPCTEDYLSLILNR.[L]	1xCarbamidomethyl [C3]	0.00158482	0.00105722	1	1	501	P02769	P02769 [469-482]		0	1724.83	TRUE	36.5	227.3	8.4	12.4	6.9	15.3	156.4	63.9	372.8	90.16	Peak Found	Not Found	Not Found	High	High	High	High	High	High	Peak Found	Not Found	Not Found	High	High	High	High	High	High	High	High	High	High	High	High
	FALSE	High	[R].MPCTEDYLSLILNR.[L]	1xCarbamidomethyl [C3]; 1xOxidation [M1]	0.0016585	0.00105722	1	1	99	P02769	P02769 [469-482]		0	1740.83	TRUE	41.6	448.5	6.7	4.1	14.6	29.2	109.9	42.6	202.9	3.38	Not Found	Not Found	Not Found	Not Found	Not Found	Not Found	High	High	High	Not Found	Not Found	Not Found	High	High	High	High	High	Peak Found	Not Found	Not Found	High	Not Found	Not Found	Not Found
	FALSE	High	[R].MPCTEDYLSLILNRLCVLHEK.[T]	2xCarbamidomethyl [C3; C16]	0.0160289	0.00105722	1	1	12	P02769	P02769 [469-489]		1	2604.3	TRUE			253.3				286.8		360		Not Found	Not Found	Not Found	Not Found	Not Found	Not Found	High	Not Found	Not Found	Not Found	Not Found	Not Found	Not Found	Not Found	High	High	Not Found	Not Found	Not Found	Not Found	Not Found	Peak Found	Not Found	Not Found
	FALSE	High	[R].MPCTEDYLSLILNRLCVLHEK.[T]	2xCarbamidomethyl [C3; C16]; 1xOxidation [M1]	0.00893848	0.00105722	1	1	3	P02769	P02769 [469-489]		1	2620.29	TRUE							900				Not Found	Not Found	Not Found	Not Found	Not Found	Not Found	Not Found	Not Found	Not Found	Not Found	Not Found	Not Found	Not Found	Not Found	Not Found	Not Found	Not Found	Not Found	Not Found	Not Found	Not Found	Not Found	Not Found	Not Found
	FALSE	High	[R].MPCTEDYLSLILNRLCVLHEKTPVSEK.[V]	2xCarbamidomethyl [C3; C16]	0.055338	0.00105722	1	1	7	P02769	P02769 [469-495]		2	3245.64	TRUE	53	223.2					311.6	72.4	239.8		Not Found	Not Found	Not Found	Not Found	Not Found	Peak Found	Not Found	Not Found	Not Found	Not Found	Not Found	Peak Found	Not Found	Not Found	Not Found	Not Found	Not Found	Not Found	Not Found	Not Found	Not Found	Not Found	Not Found	Not Found
	FALSE	High	[R].NECFLSHK.[D]	1xCarbamidomethyl [C3]	0.138146	0.00478134	1	1	34	P02769	P02769 [123-130]		0	1034.47	TRUE	52.4	201.8	36.7	4.8	36.9	151.6	179	21.6	215.3	96.64	Not Found	Not Found	Not Found	Peak Found	Peak Found	Peak Found	High	High	High	Not Found	Not Found	Not Found	Peak Found	High	High	High	High	Not Found	Peak Found	High	Not Found	Peak Found	Not Found	Not Found
	FALSE	High	[R].NECFLSHKDDSPDLPK.[L]	1xCarbamidomethyl [C3]	0.010861	0.00105722	1	1	14	P02769	P02769 [123-138]		1	1901.87	TRUE	128.1	305.2	128.4				299.2	7.4	31.8		Not Found	Not Found	Not Found	Not Found	Not Found	Not Found	High	High	Not Found	Not Found	Not Found	Not Found	High	High	High	High	Not Found	High	Not Found	Not Found	Peak Found	Not Found	Not Found	Not Found
	FALSE	High	[K].NYQEAKDAFLGSFLYEYSR.[R]		0.00040355	0.00105722	1	1	133	P02769	P02769 [341-359]		1	2301.08	TRUE	38.1	166.4	36.5	11.2	40.3	41.3	133.2	72	361.1	114.12	Peak Found	Not Found	Not Found	High	Not Found	Not Found	High	High	High	Not Found	Not Found	Not Found	High	High	High	High	High	Peak Found	Not Found	High	High	High	Not Found	Not Found
	FALSE	High	[K].QEPERNECFLSHK.[D]	1xCarbamidomethyl [C8]	0.0536473	0.00105722	1	1	77	P02769	P02769 [118-130]		1	1673.77	TRUE	52	190	47.3	26.1	24.2	83.5	114.7	24.5	337.8	47.84	Not Found	Peak Found	Peak Found	Peak Found	Not Found	Not Found	High	High	High	Not Found	Not Found	Not Found	High	High	High	High	High	Not Found	Peak Found	High	Not Found	Peak Found	Peak Found	Peak Found
	FALSE	High	[K].QEPERNECFLSHKDDSPDLPK.[L]	1xCarbamidomethyl [C8]	0.000877806	0.00105722	1	1	45	P02769	P02769 [118-138]		2	2541.17	TRUE	26.4	144.1	42.3	23.1	15.8	65.1	249.2	72.3	261.6	77.05	Peak Found	Peak Found	Peak Found	Not Found	Not Found	Peak Found	High	High	High	Not Found	Peak Found	Peak Found	High	High	High	High	High	Peak Found	Not Found	Not Found	High	Peak Found	Peak Found	Not Found
	FALSE	High	[K].QNCDQFEKLGEYGFQNALIVR.[Y]	1xCarbamidomethyl [C3]	0.00200728	0.00105722	1	1	4	P02769	P02769 [413-433]		1	2529.22	TRUE		108.9	278.6	278.4	150.1		41.7		42.4		Not Found	Not Found	Not Found	Not Found	Not Found	Not Found	High	High	Not Found	Not Found	Not Found	Not Found	Not Found	Not Found	Peak Found	High	Not Found	Not Found	Not Found	Not Found	Not Found	Not Found	Not Found	Not Found
	FALSE	High	[K].QTALVELLK.[H]		0.199694	0.00874094	1	1	53	P02769	P02769 [549-557]		0	1014.62	TRUE	23.6	56.4	67.5	35.5	58.7	156.6	202.4	188.4	110.9	87.12	Peak Found	Peak Found	Not Found	High	Peak Found	High	High	High	High	Peak Found	Peak Found	Peak Found	High	High	High	High	High	High	High	High	High	High	High	Peak Found
	FALSE	High	[K].QTALVELLKHKPK.[A]		0.118152	0.00384007	1	1	8	P02769	P02769 [549-561]		1	1504.92	TRUE							302.7	597.3			Not Found	Not Found	Not Found	Not Found	Not Found	Not Found	Not Found	Not Found	Not Found	Not Found	Not Found	Not Found	Not Found	Not Found	Not Found	Not Found	Not Found	Not Found	Not Found	Not Found	Not Found	Not Found	Not Found	Not Found
	FALSE	High	[R].RHPEYAVSVLLR.[L]		0.000585787	0.00105722	1	1	1181	P02769	P02769 [360-371]		1	1439.81	TRUE	11.5	226.3	57.4	18.6	62	93.4	132.8	69.1	228.9	108.89	High	High	High	High	High	High	High	High	High	High	High	High	High	High	High	High	High	High	High	High	High	High	High	High
	FALSE	High	[R].RHPEYAVSVLLRLAK.[E]		0.00752403	0.00105722	1	1	8	P02769	P02769 [360-374]		2	1752.03	TRUE		344.8					306.1		249.1		Not Found	Not Found	Not Found	Not Found	Not Found	Not Found	Not Found	Not Found	Not Found	Not Found	Not Found	Not Found	High	High	High	High	High	Not Found	Not Found	Not Found	Not Found	Not Found	Not Found	Not Found
	FALSE	High	[R].RHPYFYAPELLYYANK.[Y]		0.000360209	0.00105722	1	1	309	P02769	P02769 [168-183]		1	2045.03	TRUE	3.5	343.1	1.3	2.5	3.7	15.1	179.6	41.2	309.9	126	Peak Found	Peak Found	Peak Found	Peak Found	Not Found	Peak Found	High	High	High	Not Found	Peak Found	Peak Found	High	High	High	High	High	Not Found	Peak Found	Peak Found	High	Peak Found	Peak Found	Not Found
	FALSE	High	[R].RHPYFYAPELLYYANKYNGVFQECCQAEDK.[G]	2xCarbamidomethyl [C24; C25]	0.000918619	0.00105722	1	1	4	P02769	P02769 [168-197]		2	3773.72	TRUE				366.4		368.8	117.8		46.9		Not Found	Not Found	Not Found	Not Found	Not Found	Not Found	Not Found	Not Found	Not Found	Not Found	Not Found	Not Found	Not Found	Not Found	Not Found	Not Found	Not Found	Not Found	Not Found	Not Found	Not Found	Not Found	Not Found	Not Found
	FALSE	High	[R].RPCFSALTPDETYVPK.[A]	1xCarbamidomethyl [C3]	0.00570531	0.00105722	1	1	351	P02769	P02769 [508-523]		0	1880.92	TRUE	13.9	159.9	45.9	13.7	33.7	97	202	148.7	185.2	113.88	High	High	High	High	High	High	High	High	High	High	High	Peak Found	High	High	High	High	High	High	High	High	High	High	High	High
	FALSE	High	[R].RPCFSALTPDETYVPKAFDEK.[L]	1xCarbamidomethyl [C3]	0.00152823	0.00105722	1	1	10	P02769	P02769 [508-528]		1	2471.19	TRUE	67.3	118.7				216.8	115.9	254.9	126.4		Not Found	Not Found	Not Found	Not Found	Not Found	Not Found	Not Found	Peak Found	Not Found	Not Found	Not Found	Not Found	Peak Found	High	High	High	High	Not Found	Not Found	Not Found	Not Found	Not Found	Not Found	Not Found
	FALSE	High	[K].SEIAHRFKDLGEEHFK.[G]		0.0319595	0.00105722	1	1	17	P02769	P02769 [29-44]		2	1942.98	TRUE	277.8					105.2	373.1	109.3	34.6		Not Found	Not Found	Not Found	Not Found	Not Found	Not Found	Not Found	High	High	Not Found	Not Found	Not Found	High	High	Not Found	Not Found	High	Not Found	Not Found	Not Found	Not Found	Not Found	Not Found	Not Found
	FALSE	High	[K].SHCIAEVEK.[D]	1xCarbamidomethyl [C3]	0.0467433	0.00105722	1	1	174	P02769	P02769 [310-318]		0	1072.51	TRUE	31.6	179.4	102.7	18.2	97.7	200.8	89.6	79.3	100.8	95.71	High	High	High	High	High	High	High	High	High	Peak Found	High	High	High	High	High	High	High	High	High	High	High	High	High	High
	FALSE	High	[K].SHCIAEVEKDAIPENLPPLTADFAEDK.[D]	1xCarbamidomethyl [C3]	0.000341091	0.00105722	1	1	21	P02769	P02769 [310-336]		1	3009.45	TRUE	36.9	213.6	214.3	139		76.7	50.3		169.1	59.79	Not Found	Not Found	Not Found	Peak Found	Not Found	Not Found	Peak Found	High	Not Found	Not Found	Peak Found	Peak Found	High	High	High	High	High	Not Found	Not Found	Not Found	Not Found	Not Found	Not Found	Peak Found
	FALSE	High	[K].SHCIAEVEKDAIPENLPPLTADFAEDKDVCK.[N]	2xCarbamidomethyl [C3; C30]	0.000135585	0.00105722	1	1	329	P02769	P02769 [310-340]		2	3511.67	TRUE	11.8	402.9	3		19.7	23	80.1	20.9	338.6	107.28	Peak Found	Not Found	Not Found	High	High	High	High	High	High	Not Found	Not Found	Not Found	High	High	High	High	High	High	Not Found	High	High	High	High	Not Found
	FALSE	High	[R].SLGKVGTRCCTKPESER.[M]	2xCarbamidomethyl [C9; C10]	0.00446511	0.00105722	1	1	44	P02769	P02769 [452-468]		2	1964.96	TRUE	60.4	697.1	27.9		24.1		29.4	15.1	46.1	87.94	Peak Found	Not Found	Not Found	Peak Found	Not Found	High	High	High	High	Not Found	Not Found	Not Found	High	High	High	High	High	Peak Found	Not Found	Not Found	High	High	High	High
	FALSE	High	[K].SLHTLFGDELCK.[V]	1xCarbamidomethyl [C11]	0.00329375	0.00105722	1	1	1544	P02769	P02769 [89-100]		0	1419.69	TRUE	11.8	222	61.9	14.1	45.4	70.7	102	101.1	271.1	104.57	High	High	High	High	High	High	High	High	High	High	High	High	High	High	High	High	High	High	High	High	High	High	High	High
	FALSE	High	[K].SLHTLFGDELCKVASLR.[E]	1xCarbamidomethyl [C11]	0.000965709	0.00105722	1	1	95	P02769	P02769 [89-105]		1	1946.02	TRUE	8.4	172.5	17.1	22.1	56.1	40.7	153.1	165.9	264.1	110.93	Not Found	Peak Found	Peak Found	Peak Found	Peak Found	Peak Found	High	High	High	Not Found	Not Found	Not Found	High	High	High	High	High	Not Found	Peak Found	Peak Found	Not Found	Peak Found	Not Found	Peak Found
	FALSE	High	[K].SLHTLFGDELCKVASLRETYGDMADCCEK.[Q]	3xCarbamidomethyl [C11; C26; C27]	0.000567445	0.00105722	1	1	26	P02769	P02769 [89-117]		2	3405.52	TRUE	66.3	216.4	108.4	30.5	76.9	169.9	34.7	27.3	169.6	63.79	Not Found	Not Found	Peak Found	Not Found	Peak Found	Peak Found	High	Not Found	Not Found	Not Found	Peak Found	Peak Found	High	High	High	High	High	Not Found	Peak Found	Peak Found	Not Found	Not Found	Not Found	Peak Found
	FALSE	High	[K].SLHTLFGDELCKVASLRETYGDMADCCEK.[Q]	3xCarbamidomethyl [C11; C26; C27]; 1xOxidation [M23]	0.00448543	0.00105722	1	1	20	P02769	P02769 [89-117]		2	3421.52	TRUE		528.7	115.8			137.5	29.9		88.1		Not Found	Not Found	Not Found	Not Found	Not Found	Not Found	Not Found	Not Found	Not Found	Not Found	Not Found	Not Found	High	High	High	High	High	Not Found	Not Found	Peak Found	Not Found	Not Found	Not Found	Not Found
	FALSE	High	[K].TCVADESHAGCEK.[S]	2xCarbamidomethyl [C2; C11]	0.00199818	0.00105722	1	1	646	P02769	P02769 [76-88]		0	1463.59	TRUE	34.1	240.5	84.3	55.7	102.4	148.6	59.5	87.1	87.7	61.84	High	High	High	High	High	High	High	High	High	High	High	High	High	High	High	High	High	High	High	High	High	High	High	High
	FALSE	High	[K].TCVADESHAGCEKSLHTLFGDELCK.[V]	3xCarbamidomethyl [C2; C11; C24]	0.000119384	0.00105722	1	1	80	P02769	P02769 [76-100]		1	2864.26	TRUE	57.3	337.5	32.4			15.2	78.6	32.3	346.7	16.3	Not Found	Not Found	Not Found	Not Found	Not Found	Not Found	High	High	Not Found	Not Found	Not Found	Not Found	High	High	High	High	High	High	Not Found	Not Found	Peak Found	Peak Found	Not Found	Not Found
	FALSE	High	[K].TPVSEKVTK.[C]		0.0531735	0.00105722	1	1	54	P02769	P02769 [490-498]		1	988.567	TRUE	17.5	60.8	62	65.9	76.4	58.7	63.3	493.7	1.7	181.35	Peak Found	High	High	Peak Found	High	High	Peak Found	High	High	Not Found	Not Found	Not Found	High	High	Peak Found	High	High	Not Found	Not Found	Not Found	Not Found	High	Not Found	Not Found
	FALSE	High	[K].TPVSEKVTKCCTESLVNR.[R]	2xCarbamidomethyl [C10; C11]	0.0028872	0.00105722	1	1	17	P02769	P02769 [490-507]		2	2108.05	TRUE	16.7	31.6	790.9			11.3	12.8	20.8	15.9		Not Found	Not Found	Not Found	Not Found	Not Found	Not Found	High	High	Not Found	Not Found	Not Found	Not Found	High	High	High	High	High	Not Found	Peak Found	Not Found	Not Found	Not Found	Not Found	Not Found
	FALSE	High	[K].TVMENFVAFVDK.[C]		0.0061628	0.00105722	1	1	216	P02769	P02769 [569-580]		0	1399.69	TRUE	7.6	314.1	22.4	11.4	13.4	28.7	234.8	81.2	186.4	131.41	Peak Found	Peak Found	Peak Found	High	High	High	High	High	High	Peak Found	Not Found	Not Found	High	High	High	High	High	High	High	High	High	High	High	High
	FALSE	High	[K].TVMENFVAFVDK.[C]	1xOxidation [M3]	0.012218	0.00105722	1	1	26	P02769	P02769 [569-580]		0	1415.69	TRUE	30.7	286.2	32.9		44.8	62.8	153.9	109.5	179.1	21.14	Not Found	Not Found	Not Found	Not Found	Peak Found	Peak Found	High	High	Peak Found	Not Found	Not Found	Not Found	High	High	Peak Found	Peak Found	High	Peak Found	Not Found	Not Found	High	Not Found	Peak Found	Not Found
	FALSE	High	[K].TVMENFVAFVDKCCAADDKEACFAVEGPK.[L]	3xCarbamidomethyl [C13; C14; C22]	0.000572627	0.00105722	1	1	46	P02769	P02769 [569-597]		2	3308.47	TRUE	39	120.2	70.1	34.2	22.3	35.8	86.5	67.3	424.4	71.43	Not Found	Not Found	Peak Found	Not Found	Not Found	Not Found	High	High	Peak Found	Not Found	Not Found	Not Found	High	High	High	High	High	Not Found	Not Found	Not Found	Not Found	Not Found	Not Found	Peak Found
	FALSE	High	[K].TVMENFVAFVDKCCAADDKEACFAVEGPK.[L]	3xCarbamidomethyl [C13; C14; C22]; 1xOxidation [M3]	0.00465133	0.00105722	1	1	27	P02769	P02769 [569-597]		2	3324.47	TRUE		206.9				165	144.2	157.7	226.3		Not Found	Not Found	Not Found	Not Found	Not Found	Not Found	Not Found	Not Found	Not Found	Not Found	Not Found	Not Found	High	High	High	High	High	Not Found	Not Found	Not Found	Not Found	Not Found	Not Found	Not Found
	FALSE	High	[K].VASLRETYGDMADCCEK.[Q]	2xCarbamidomethyl [C14; C15]	0.000265655	0.00105722	1	1	110	P02769	P02769 [101-117]		1	2004.85	TRUE	46.2	359.5	26.5	8.6	6.6	30.5	72.9	21.5	327.6	77.62	Not Found	Peak Found	Not Found	High	Not Found	Not Found	High	High	High	Not Found	Not Found	Not Found	High	High	High	High	High	High	Peak Found	High	High	High	High	Not Found
	FALSE	High	[K].VASLRETYGDMADCCEK.[Q]	2xCarbamidomethyl [C14; C15]; 1xOxidation [M11]	0.000208791	0.00105722	1	1	98	P02769	P02769 [101-117]		1	2020.84	TRUE	64.5	246.5	54.3	26.2	36.8	65.3	100.2	63.9	242.3	20.46	High	Not Found	Not Found	High	Not Found	Not Found	High	High	High	Not Found	Peak Found	Peak Found	High	High	High	High	High	High	Peak Found	High	High	High	High	Not Found
	FALSE	High	[K].VASLRETYGDMADCCEKQEPER.[N]	2xCarbamidomethyl [C14; C15]	0.00120111	0.00105722	1	1	29	P02769	P02769 [101-122]		2	2644.14	TRUE	16.7	279.3	63.7	100.9	45.4	105.8	25.7	26.4	236.2	99.18	Not Found	Peak Found	Not Found	Not Found	Not Found	Not Found	High	High	Not Found	Not Found	Not Found	Not Found	High	High	High	High	High	Not Found	Not Found	Not Found	Not Found	Not Found	Not Found	Not Found
	FALSE	High	[K].VASLRETYGDMADCCEKQEPER.[N]	2xCarbamidomethyl [C14; C15]; 1xOxidation [M11]	0.00129759	0.00105722	1	1	19	P02769	P02769 [101-122]		2	2660.14	TRUE		248.7					481.3	78.9	91		Not Found	Not Found	Not Found	Not Found	Not Found	Not Found	Not Found	Not Found	Not Found	Not Found	Not Found	Not Found	High	High	High	High	High	Not Found	Not Found	Not Found	Not Found	Not Found	Not Found	Not Found
	FALSE	High	[K].VGTRCCTKPESER.[M]	2xCarbamidomethyl [C5; C6]	0.0293437	0.00105722	1	1	40	P02769	P02769 [456-468]		1	1579.73	TRUE	56.5	96.1	109.7	24.7	149.2	89.7	114.5	98.1	161.5	158.26	Not Found	Not Found	Not Found	Not Found	High	Peak Found	Not Found	Peak Found	High	Not Found	Peak Found	Peak Found	High	High	Peak Found	High	High	Not Found	High	Not Found	Not Found	Not Found	Not Found	High
	FALSE	High	[K].VHKECCHGDLLECADDR.[A]	3xCarbamidomethyl [C5; C6; C13]	0.000481805	0.00105722	1	1	154	P02769	P02769 [264-280]		1	2113.88	TRUE	61.6	307.9	111.5	23.8	73.5	47.9	90.2	18.2	165.5	118	Peak Found	Peak Found	Peak Found	High	Peak Found	Peak Found	High	High	High	Peak Found	Peak Found	Peak Found	High	High	High	High	High	Peak Found	Peak Found	High	High	High	High	Peak Found
	FALSE	High	[K].VHKECCHGDLLECADDRADLAK.[Y]	3xCarbamidomethyl [C5; C6; C13]	0.000123243	0.00105722	1	1	379	P02769	P02769 [264-285]		2	2612.17	TRUE	10	322.5	10.8	6.3	22.6	31	166.9	54.8	275.1	130.15	High	Peak Found	Peak Found	High	High	High	High	High	High	Not Found	Peak Found	Peak Found	High	High	High	High	High	High	High	High	High	High	High	High
	FALSE	High	[K].VPQVSTPTLVEVSR.[SN]		0.00323445	0.00105722	2	2	140	P02769; P02768	P02769 [438-451]; P02768 [439-452]		0	1511.84	TRUE	25	139.3	76.7	12.5	56.1	127.1	144.6	117.1	201.6	133.02	High	High	High	High	High	High	High	High	High	High	Not Found	Not Found	High	High	High	High	High	High	High	High	High	High	High	High
	FALSE	High	[K].VPQVSTPTLVEVSRSLGKVGTR.[C]		0.0252924	0.00105722	1	1	12	P02769	P02769 [438-459]		2	2310.31	TRUE	74	13.6	379	79.8	108.4	132.2	21.8	53.7	37.5	82.08	Not Found	Peak Found	Peak Found	Not Found	Peak Found	Peak Found	Not Found	Not Found	Peak Found	Not Found	Peak Found	Peak Found	High	High	Not Found	Not Found	High	Not Found	Peak Found	Peak Found	Not Found	Not Found	Not Found	Peak Found
	FALSE	High	[KR].VTKCCTESLVNR.[R]	2xCarbamidomethyl [C4; C5]	0.00706119	0.00105722	2	2	93	P02769; P02768	P02769 [496-507]; P02768 [497-508]		1	1466.71	TRUE	149.1	172	53.8	24.5	50.1	87.2	134.3	148.1	80.9	82.18	High	High	Not Found	High	High	High	High	High	High	Not Found	Not Found	Not Found	High	High	High	High	High	High	Not Found	High	High	High	High	High
	FALSE	High	[K].VTKCCTESLVNRRPCFSALTPDETYVPK.[A]	3xCarbamidomethyl [C4; C5; C15]	0.0790529	0.00105722	1	1	5	P02769	P02769 [496-523]		2	3328.61	TRUE											Not Found	Not Found	Not Found	Not Found	Not Found	Not Found	Not Found	Not Found	High	Not Found	Not Found	Not Found	High	Not Found	Not Found	Not Found	Not Found	Not Found	Not Found	Not Found	Not Found	Not Found	Not Found	Not Found
	FALSE	High	[K].YICDNQDTISSK.[L]	1xCarbamidomethyl [C3]	0.00424759	0.00105722	1	1	550	P02769	P02769 [286-297]		0	1443.64	TRUE	11.6	201.4	29.8	19.8	59.5	101.4	180.7	67.4	228.4	108.05	High	High	High	High	High	High	High	High	High	High	Peak Found	Peak Found	High	High	High	High	High	High	High	High	High	High	High	High
	FALSE	High	[K].YICDNQDTISSKLK.[E]	1xCarbamidomethyl [C3]	0.00294015	0.00105722	1	1	109	P02769	P02769 [286-299]		1	1684.82	TRUE	24.8	190.8	47.7	13.5	49	96.2	158.9	126.2	193	100.47	Peak Found	Peak Found	Not Found	High	High	High	High	High	High	Not Found	Not Found	Not Found	High	High	High	High	High	High	Peak Found	High	High	High	High	High
	FALSE	High	[K].YICDNQDTISSKLKECCDKPLLEK.[S]	3xCarbamidomethyl [C3; C16; C17]	0.00061862	0.00105722	1	1	59	P02769	P02769 [286-309]		2	2957.41	TRUE	33.4	363.4	39.7	28.1	48.9	47.4	81.3	40.9	216.8	121.57	Peak Found	Peak Found	Peak Found	Peak Found	Peak Found	Peak Found	Peak Found	High	High	Peak Found	Not Found	Not Found	High	High	High	High	High	Not Found	Peak Found	Peak Found	Not Found	Peak Found	Peak Found	Peak Found
	FALSE	High	[KR].YIYEIAR.[R]		0.0588756	0.00105722	2	3	890	P02769; P02768	P02769 [161-167]; P02768 [162-168]		0	927.493	TRUE	62.1	189.9	66.8	28.7	27.2	69.9	170.9	97.1	187.4	87.56	High	Peak Found	High	High	High	High	High	High	High	High	Peak Found	Peak Found	High	High	High	High	High	High	High	High	High	High	High	High
	FALSE	High	[KR].YIYEIARR.[H]		0.120691	0.00384007	2	3	84	P02769; P02768	P02769 [161-168]; P02768 [162-169]		1	1083.59	TRUE	10.3	205.1	14.3	9.1	30.7	50.6	250.1	103.6	226.1	116.64	Peak Found	Peak Found	Not Found	Peak Found	Not Found	Peak Found	High	High	High	Not Found	Not Found	Not Found	High	High	High	High	High	Not Found	Peak Found	Peak Found	Peak Found	Not Found	Peak Found	Peak Found
	FALSE	High	[K].YNGVFQECCQAEDK.[G]	2xCarbamidomethyl [C8; C9]	0.00158482	0.00105722	1	1	67	P02769	P02769 [184-197]		0	1747.71	TRUE	63.2	101.8	89.2	32.1	24.5	27.3	322.5	62.3	177	43.82	Not Found	Peak Found	Peak Found	Not Found	Peak Found	Peak Found	High	High	High	Not Found	Peak Found	Peak Found	High	High	High	High	High	Not Found	Peak Found	Not Found	Not Found	Not Found	Not Found	Peak Found
	FALSE	High	[K].YNGVFQECCQAEDKGACLLPK.[I]	3xCarbamidomethyl [C8; C9; C17]	0.00773153	0.00105722	1	1	70	P02769	P02769 [184-204]		1	2487.11	TRUE	40.2	365.7			11.3		170	40.2	272.6	16.61	Not Found	Not Found	Not Found	Not Found	Not Found	Not Found	High	High	High	Not Found	Not Found	Not Found	High	High	High	High	High	Not Found	Not Found	Not Found	High	Not Found	Not Found	Not Found
	FALSE	High	[R].YTRKVPQVSTPTLVEVSR.[S]		0.0061628	0.00105722	1	1	28	P02769	P02769 [434-451]		2	2060.15	TRUE	119.9	28.2	149	101.2	70.5	137.4	86.9	143.7	63.2	123.83	Not Found	Peak Found	Peak Found	Peak Found	Peak Found	Peak Found	High	Peak Found	High	Not Found	Peak Found	Peak Found	High	High	High	High	High	Not Found	Not Found	Peak Found	Not Found	Not Found	Peak Found	High
FALSE	High	Master Protein	P04264	Keratin, type II cytoskeletal 1 OS=Homo sapiens GN=KRT1 PE=1 SV=6	0	TRUE	383.666	65	43	2016	38	644	66	8.12	5812.19	43	45.8	49.1	322	20	43.8	232.9	24.2	143.5	18.7	High	High	High	High	High	High	High	High	High	High	High	High	High	High	High	High	High	High	High	High	High	High	High	High
	Checked	Confidence	Annotated Sequence	Modifications	Qvality PEP	Qvality q-value	# Protein Groups	# Proteins	# PSMs	Master Protein Accessions	Positions in Master Proteins	Modifications in Master Proteins	# Missed Cleavages	Theo. MH+ [Da]	Contaminant	Abundances (Grouped): 3D7, DHA	Abundances (Grouped): 3D7, DMSO	Abundances (Grouped): 3D7, untreated	Abundances (Grouped): R561H, DHA	Abundances (Grouped): R561H, DMSO	Abundances (Grouped): R561H, untreated	Abundances (Grouped): Vps60, DHA	Abundances (Grouped): Vps60, DMSO	Abundances (Grouped): Vps60, untreated	Abundances (Grouped) CV [%]: 3D7, DHA	Found in Sample: [S20] F20: Sample, 7_1, 3D7, DHA	Found in Sample: [S21] F21: Sample, 7_2, 3D7, DHA	Found in Sample: [S22] F22: Sample, 7_3, 3D7, DHA	Found in Sample: [S23] F23: Sample, 8_1, 3D7, DHA	Found in Sample: [S24] F24: Sample, 8_2, 3D7, DHA	Found in Sample: [S25] F25: Sample, 8_3, 3D7, DHA	Found in Sample: [S26] F26: Sample, 9_1, 3D7, DHA	Found in Sample: [S27] F27: Sample, 9_2, 3D7, DHA	Found in Sample: [S28] F28: Sample, 9_3, 3D7, DHA	Found in Sample: [S12] F12: Sample, 4_1, 3D7, DMSO	Found in Sample: [S13] F13: Sample, 4_2, 3D7, DMSO	Found in Sample: [S14] F14: Sample, 4_3, 3D7, DMSO	Found in Sample: [S15] F15: Sample, 5_1, 3D7, DMSO	Found in Sample: [S16] F16: Sample, 5_2, 3D7, DMSO	Found in Sample: [S17] F17: Sample, 6_1, 3D7, DMSO	Found in Sample: [S18] F18: Sample, 6_2, 3D7, DMSO	Found in Sample: [S19] F19: Sample, 6_3, 3D7, DMSO	Found in Sample: [S1] F1: Sample, 1_1, 3D7, untreated	Found in Sample: [S2] F2: Sample, 1_2, 3D7, untreated	Found in Sample: [S3] F3: Sample, 1_3, 3D7, untreated	Found in Sample: [S4] F4: Sample, 1_4, 3D7, untreated	Found in Sample: [S5] F5: Sample, 1_5, 3D7, untreated	Found in Sample: [S6] F6: Sample, 2_1, 3D7, untreated	Found in Sample: [S7] F7: Sample, 2_2, 3D7, untreated
	FALSE	High	[K].AEAESLYQSK.[Y]		0.0235321	0.00105722	1	1	64	P04264	P04264 [367-376]		0	1125.54	TRUE	34.9	54.1	147.3	22.3	111	392	22.3	85.7	30.6	35.64	High	High	High	High	High	High	High	High	High	High	High	High	High	High	High	High	High	High	High	High	High	High	High	High
	FALSE	High	[K].AEAESLYQSKYEELQITAGR.[H]		0.000497378	0.00105722	1	1	40	P04264	P04264 [367-386]		1	2286.12	TRUE	53.9	139.6	430.7					275.7		50.73	High	Not Found	Not Found	High	Not Found	Not Found	High	High	Not Found	High	High	High	Not Found	Not Found	Peak Found	Not Found	Not Found	High	Not Found	High	High	High	High	Not Found
	FALSE	High	[K].AQYEDIAQK.[S]		0.0684002	0.00105722	1	1	113	P04264	P04264 [356-364]		0	1065.52	TRUE	33.3	51	202.9	30.8	89.1	247.1	35.3	176.3	34.3	49.16	High	High	High	High	High	High	High	High	High	High	High	High	High	High	High	High	High	High	High	High	High	High	High	High
	FALSE	High	[K].AQYEDIAQKSK.[A]		0.0721036	0.00105722	1	1	2	P04264	P04264 [356-366]		1	1280.65	TRUE		504.2	237.5					158.3			Not Found	Not Found	Not Found	Not Found	Not Found	Not Found	Not Found	Not Found	Not Found	Not Found	Not Found	Peak Found	Not Found	Not Found	Not Found	Not Found	Not Found	Not Found	Not Found	Not Found	Not Found	Peak Found	Not Found	Not Found
	FALSE	High	[K].DVDGAYMTK.[V]		0.051547	0.00105722	1	1	35	P04264	P04264 [290-298]		0	999.445	TRUE	44.2	44.6	327	6	34.6	329.8	23.2	82	8.6	83.25	High	Peak Found	Not Found	High	Not Found	Not Found	High	High	High	High	Not Found	Not Found	High	High	Peak Found	Peak Found	High	High	Not Found	High	High	High	High	Peak Found
	FALSE	High	[K].DVDGAYMTK.[V]	1xOxidation [M7]	0.0618075	0.00105722	1	1	16	P04264	P04264 [290-298]		0	1015.44	TRUE	23.3	40	126.9		104.6	499.1	25.3	63.1	17.6	12.82	Peak Found	Not Found	Not Found	Peak Found	Not Found	Not Found	Peak Found	Peak Found	Not Found	Peak Found	Not Found	Not Found	Not Found	Not Found	Not Found	Peak Found	High	Not Found	Not Found	Not Found	Not Found	Peak Found	Peak Found	Peak Found
	FALSE	High	[R].DYQELMNTK.[L]		0.220429	0.00956634	1	2	2	P04264	P04264 [464-472]		0	1141.52	TRUE			900								Not Found	Not Found	Not Found	Not Found	Not Found	Not Found	Not Found	Not Found	Not Found	Not Found	Not Found	Not Found	Not Found	Not Found	Not Found	Not Found	Not Found	High	Not Found	Not Found	High	Not Found	Not Found	Not Found
	FALSE	High	[R].FLEQQNQVLQTK.[W]		0.00509337	0.00105722	3	7	152	Q7Z794; P35908; P04264	Q7Z794 [184-195]; P35908 [198-209]; P04264 [200-211]		0	1475.79	TRUE	26.4	64.3	167.6	12.9	74.7	265.4	70.1	174.9	43.7	45.11	High	High	High	High	High	High	High	High	High	High	High	High	High	High	High	High	High	High	High	High	High	High	High	High
	FALSE	High	[R].FLEQQNQVLQTKWELLQQVDTSTR.[T]		0.000239289	0.00105722	1	1	21	P04264	P04264 [200-223]		1	2932.52	TRUE	111	17.1				108.8	13.6	615.6	34	0.92	Not Found	Not Found	Not Found	High	Not Found	Not Found	High	High	Not Found	Not Found	Not Found	Not Found	Not Found	Not Found	High	High	Not Found	Not Found	Not Found	Not Found	Not Found	Not Found	High	Not Found
	FALSE	High	[R].FSSCGGGGGSFGAGGGFGSR.[S]	1xCarbamidomethyl [C4]	2.42204e-05	0.00105722	1	1	70	P04264	P04264 [46-65]		0	1765.73	TRUE	82.9	56.2	148.4	50.4	131.4	307.5	26.4	56.2	40.7	42.85	High	Peak Found	Peak Found	Peak Found	Peak Found	Not Found	Peak Found	Peak Found	Not Found	Peak Found	High	High	High	Peak Found	High	High	High	Not Found	High	High	Not Found	High	Peak Found	Peak Found
	FALSE	High	[R].GGGGGGYGSGGSSYGSGGGSYGSGGGGGGGR.[G]		3.16273e-07	0.00105722	1	1	73	P04264	P04264 [519-549]		0	2383.95	TRUE	28.9	26.7	170.5		30.4	339.8	98	200.1	5.8	63.51	High	High	Peak Found	High	High	High	High	High	High	High	High	High	High	High	High	High	Not Found	High	Not Found	High	High	Peak Found	High	High
	FALSE	High	[R].GGSGGGGGGSSGGRGSGGGSSGGSIGGR.[G]		0.0115196	0.00105722	1	1	42	P04264	P04264 [589-616]		1	2079.91	TRUE	19.1	196.5	239.5	76.7	231.4		12.7	124.1		60.45	Not Found	High	Not Found	High	High	High	Not Found	Peak Found	High	Not Found	High	High	Not Found	Not Found	Not Found	Not Found	Not Found	Peak Found	High	Not Found	Peak Found	High	Not Found	Not Found
	FALSE	High	[R].GSGGGSSGGSIGGRGSSSGGVK.[S]		0.0995308	0.00202674	1	1	15	P04264	P04264 [603-624]		1	1751.83	TRUE	112.4	297.9	235.1				168.8	25	60.9	80.25	High	High	Not Found	High	High	High	Not Found	Not Found	Not Found	Peak Found	High	Peak Found	Not Found	Not Found	Not Found	Not Found	Not Found	Peak Found	High	Peak Found	Peak Found	High	Not Found	Not Found
	FALSE	High	[R].GSYGSGGSSYGSGGGSYGSGGGGGGHGSYGSGSSSGGYR.[G]		9.77474e-05	0.00105722	1	1	17	P04264	P04264 [550-588]		0	3312.31	TRUE		37.8	156.5		125.7	223	85.1	271.8			Not Found	Not Found	Not Found	Not Found	Not Found	Not Found	Not Found	Not Found	Not Found	Not Found	Not Found	Not Found	High	High	Not Found	Not Found	Not Found	Not Found	Not Found	High	Not Found	Not Found	Not Found	Not Found
	FALSE	High	[K].KDVDGAYMTK.[V]		0.174838	0.00810664	1	1	2	P04264	P04264 [289-298]		1	1127.54	TRUE	140.9	71.8	241.8		140.5	182.2	17.8	55.5	49.5	59.59	Not Found	Peak Found	Peak Found	Not Found	Not Found	Peak Found	Not Found	Not Found	Peak Found	Peak Found	Peak Found	Peak Found	Not Found	Not Found	Not Found	Not Found	Peak Found	High	Peak Found	Not Found	Peak Found	High	Not Found	Not Found
	FALSE	High	[K].LALDIEIATYR.[KT]		0.0101017	0.00105722	2	10	40	P04264; P19013	P04264 [473-483]; P19013 [444-454]		0	1277.71	TRUE	40.3	157.2	445.8			59.2	75	90.4	32	70.93	Peak Found	Not Found	Not Found	Peak Found	Peak Found	Peak Found	Peak Found	Peak Found	Peak Found	Peak Found	Not Found	Not Found	Not Found	Not Found	High	High	High	Not Found	Not Found	Peak Found	Not Found	High	Peak Found	Not Found
	FALSE	High	[R].LDSELKNMQDMVEDYR.[N]		0.0315317	0.00105722	1	1	2	P04264	P04264 [252-267]		1	1985.89	TRUE											Not Found	Not Found	Not Found	Not Found	Not Found	Not Found	Not Found	Not Found	Not Found	Not Found	Not Found	Not Found	Not Found	Not Found	Not Found	Not Found	Not Found	High	Not Found	Not Found	High	Not Found	Not Found	Not Found
	FALSE	High	[R].LDSELKNMQDMVEDYR.[N]	1xOxidation [M11]	0.00956719	0.00105722	1	1	5	P04264	P04264 [252-267]		1	2001.89	TRUE											Not Found	Not Found	Not Found	Not Found	Not Found	Not Found	Not Found	Not Found	Not Found	Not Found	Not Found	Not Found	Not Found	Not Found	Not Found	Not Found	Not Found	Not Found	Not Found	Not Found	Not Found	Not Found	Not Found	Not Found
	FALSE	High	[R].LDSELKNMQDMVEDYR.[N]	2xOxidation [M8; M11]	0.0273053	0.00105722	1	1	17	P04264	P04264 [252-267]		1	2017.88	TRUE	50	28.3	246.7	33.1	123.2	224.3	92.6	67.7	34.1	170.04	Peak Found	Peak Found	Peak Found	Peak Found	Peak Found	Peak Found	Peak Found	Peak Found	Not Found	High	Peak Found	Peak Found	Peak Found	Peak Found	Peak Found	Peak Found	Peak Found	Peak Found	Peak Found	High	High	High	High	Not Found
	FALSE	High	[K].IEISELNR.[V]		0.0815084	0.00105722	2	2	27	P35908; P04264	P35908 [394-401]; P04264 [396-403]		0	973.531	TRUE	79.8	128.5	190.6	37.3	83.6	165.6	71.5	80.1	62.9	49.35	Peak Found	Peak Found	Peak Found	Peak Found	Peak Found	Peak Found	Peak Found	Peak Found	Peak Found	Peak Found	High	High	High	High	Peak Found	Peak Found	High	High	Peak Found	High	High	Peak Found	Peak Found	Peak Found
	FALSE	High	[K].LNDLEDALQQAK.[E]		0.128609	0.00384007	1	1	1	P04264	P04264 [444-455]		0	1357.7	TRUE											Not Found	Not Found	Not Found	Not Found	Not Found	Not Found	Not Found	Not Found	Not Found	Not Found	Not Found	Not Found	Not Found	Not Found	Not Found	Not Found	Not Found	High	Not Found	Not Found	Not Found	Not Found	Not Found	Not Found
	FALSE	High	[R].LRSEIDNVKK.[Q]		0.0550934	0.00105722	1	3	30	P04264	P04264 [408-417]		2	1201.69	TRUE	135.3	55.7	191.3	53.6	63.1	221.9	59.3	97.5	22.2	123.01	Peak Found	Peak Found	Peak Found	High	High	Peak Found	High	Peak Found	Peak Found	Peak Found	Peak Found	Peak Found	High	High	High	High	High	High	Peak Found	Peak Found	High	High	Peak Found	Peak Found
	FALSE	High	[R].MSGECAPNVSVSVSTSHTTISGGGSR.[G]	1xCarbamidomethyl [C5]	0.000210697	0.00105722	1	1	36	P04264	P04264 [493-518]		0	2565.17	TRUE	80.7	56.6	276.8	49	119	264.1	26.9	15.9	11.1	32.93	Not Found	Peak Found	Not Found	Peak Found	Not Found	Not Found	Peak Found	Peak Found	Not Found	Peak Found	High	Peak Found	High	High	High	High	High	Not Found	Not Found	High	Not Found	Peak Found	Peak Found	Not Found
	FALSE	High	[R].MSGECAPNVSVSVSTSHTTISGGGSR.[G]	1xCarbamidomethyl [C5]; 1xOxidation [M1]	0.00309081	0.00105722	1	1	7	P04264	P04264 [493-518]		0	2581.16	TRUE					213.8	439.8		246.4			Not Found	Not Found	Not Found	Not Found	Not Found	Not Found	High	Not Found	Not Found	Not Found	Not Found	Not Found	Not Found	Not Found	Not Found	High	Not Found	Not Found	Not Found	Not Found	Not Found	Not Found	Not Found	Not Found
	FALSE	High	[K].NKLNDLEDALQQAKEDLAR.[L]		0.00171211	0.00105722	1	1	14	P04264	P04264 [442-460]		2	2184.13	TRUE	48.3	47.9	248.3	89.8	86.8	127.6	99.3	115.4	36.6		Not Found	Not Found	Not Found	Peak Found	Not Found	Not Found	Not Found	High	Not Found	Not Found	Not Found	Not Found	High	Peak Found	High	High	Not Found	Not Found	Peak Found	Not Found	Not Found	Peak Found	Not Found	Not Found
	FALSE	High	[KR].NKYEDEINKR.[T]		0.0615353	0.00105722	4	11	47	P04264; P04259; P02538; P13647	P04264 [268-277]; P04259 [251-260]; P02538 [251-260]; P13647 [256-265]		2	1308.65	TRUE	25.2	48.9	138.3	26.3	79.9	448.3	40.1	79.6	13.4	42.87	Peak Found	Not Found	Not Found	Peak Found	Not Found	Not Found	High	Peak Found	High	Peak Found	Peak Found	Peak Found	Peak Found	High	High	High	Peak Found	Peak Found	Peak Found	High	High	High	Peak Found	High
	FALSE	High	[K].NMQDMVEDYR.[N]		0.0455106	0.00105722	1	1	15	P04264	P04264 [258-267]		0	1300.53	TRUE	47.7	78.3	386.3			242.9	58.6	50.8	35.4		Not Found	Not Found	Not Found	High	Not Found	Not Found	High	High	Not Found	Not Found	Not Found	Not Found	Not Found	Not Found	High	High	Not Found	High	Not Found	High	High	High	Peak Found	Not Found
	FALSE	High	[K].NMQDMVEDYR.[N]	1xOxidation [M5]	0.132462	0.00384007	1	1	13	P04264	P04264 [258-267]		0	1316.52	TRUE		54.8	268.7		34.7	353.7	48.5	115.9	23.9		Not Found	Not Found	Not Found	Not Found	Not Found	Not Found	Not Found	Not Found	Not Found	High	Not Found	Not Found	Not Found	Not Found	Not Found	Not Found	Peak Found	High	Not Found	High	High	High	Not Found	Not Found
	FALSE	High	[K].NMQDMVEDYR.[N]	2xOxidation [M2; M5]	0.0669117	0.00105722	1	1	10	P04264	P04264 [258-267]		0	1332.52	TRUE					81.6	675.1	61	50.2	32.2		Not Found	Not Found	Not Found	Not Found	Not Found	Not Found	Not Found	Not Found	Not Found	Not Found	Not Found	Not Found	Not Found	Not Found	Not Found	Not Found	Not Found	Not Found	Not Found	Not Found	Not Found	Not Found	Not Found	Not Found
	FALSE	High	[R].NSKIEISELNR.[V]		0.0477953	0.00105722	1	1	18	P04264	P04264 [393-403]		1	1302.7	TRUE		176.4	381.3			136	100.1	106.2			Not Found	Not Found	Not Found	Not Found	Not Found	Not Found	High	Not Found	Not Found	High	Not Found	Not Found	Not Found	Not Found	High	Not Found	Not Found	Peak Found	Not Found	Not Found	High	High	High	High
	FALSE	High	[K].QISNLQQSISDAEQR.[G]		0.00591622	0.00105722	1	1	3	P04264	P04264 [418-432]		0	1716.85	TRUE											Not Found	Not Found	Not Found	Not Found	Not Found	Not Found	Not Found	Not Found	Not Found	Not Found	Not Found	Not Found	Not Found	Not Found	Not Found	Not Found	Not Found	Not Found	Not Found	Not Found	Not Found	Not Found	Not Found	Not Found
	FALSE	High	[K].SDQSRLDSELK.[N]		0.0940905	0.00202674	1	1	24	P04264	P04264 [247-257]		1	1277.63	TRUE	41.4	258	278.2	59.1	53	122.8	12.3	61.8	13.5	80.99	Peak Found	Peak Found	Peak Found	Peak Found	Peak Found	Peak Found	High	High	Peak Found	Peak Found	Peak Found	Peak Found	High	High	High	High	Peak Found	Peak Found	Peak Found	High	High	High	Peak Found	Peak Found
	FALSE	High	[R].SGGGFSSGSAGIINYQR.[R]		0.000772921	0.00105722	1	1	53	P04264	P04264 [13-29]		0	1657.79	TRUE	64.3	46.1	208.1	62	280	73.4	7.9	153	5.2	32.34	High	High	High	High	Not Found	High	High	High	High	High	Peak Found	Peak Found	High	High	Peak Found	Peak Found	Not Found	High	Not Found	High	Peak Found	Peak Found	High	High
	FALSE	High	[K].SKAEAESLYQSK.[Y]		0.0061628	0.00105722	1	1	116	P04264	P04264 [365-376]		1	1340.67	TRUE	24.9	62.5	179.8	18.4	67.8	374.5	45.3	112	14.8	17.98	High	High	High	High	High	High	High	High	High	High	High	High	High	High	High	High	High	High	High	High	High	High	High	High
	FALSE	High	[K].SKAEAESLYQSKYEELQITAGR.[H]		0.000230745	0.00105722	1	1	80	P04264	P04264 [365-386]		2	2501.25	TRUE	27.5	29.1	307.3	25.3	39.1	156.7	5.4	303.8	5.8	108.49	High	Peak Found	Peak Found	High	Peak Found	High	High	High	Peak Found	High	High	High	High	High	Peak Found	Peak Found	High	Peak Found	Not Found	High	High	High	High	High
	FALSE	High	[R].SLDLDSIIAEVK.[A]		0.00363989	0.00105722	1	5	112	P04264	P04264 [344-355]		0	1302.72	TRUE	56.3	55.2	199	30.7	65.4	229.2	34.5	201.6	28.1	105.75	High	High	Peak Found	High	High	High	High	High	High	High	High	High	High	High	High	High	High	High	High	High	High	High	High	High
	FALSE	High	[R].SLDLDSIIAEVKAQYEDIAQK.[S]		0.000212621	0.00105722	1	1	7	P04264	P04264 [344-364]		1	2349.22	TRUE								831.4	68.6		Not Found	Not Found	Not Found	Not Found	Not Found	Not Found	Not Found	Not Found	Not Found	Not Found	Not Found	Not Found	Not Found	Not Found	Not Found	Not Found	Not Found	Not Found	Not Found	Not Found	Not Found	Not Found	Not Found	Not Found
	FALSE	High	[K].SLNNQFASFIDK.[V]		0.0130764	0.00105722	1	1	23	P04264	P04264 [186-197]		0	1383.69	TRUE	42.9	91	373.3	15.1	37.6	170.9	56.5	79.6	33.1	40.19	Not Found	Not Found	Not Found	Peak Found	Not Found	Not Found	Peak Found	Peak Found	Peak Found	Not Found	Not Found	Not Found	High	High	High	High	High	High	Not Found	High	High	High	Peak Found	Not Found
	FALSE	High	[K].SLNNQFASFIDKVR.[F]		0.00783742	0.00105722	1	1	53	P04264	P04264 [186-199]		1	1638.86	TRUE	44.8	44.1	126.5	15	40.8	327.7	24	240.8	36.3	63.14	High	Not Found	Peak Found	High	High	High	High	High	Peak Found	Peak Found	Not Found	Not Found	High	High	High	High	High	High	High	High	High	High	High	Peak Found
	FALSE	High	[K].SISISVAR.[G]		0.0596616	0.00105722	1	1	89	P04264	P04264 [75-82]		0	832.489	TRUE	82.1	80.9	343.9	53.4	76.3	38.8	33.7	173.3	17.6	47.96	High	High	High	High	High	High	Peak Found	Peak Found	High	High	High	High	High	High	Peak Found	Peak Found	High	High	High	High	High	High	High	High
	FALSE	High	[R].SLVNLGGSK.[S]		0.0230073	0.00105722	1	1	64	P04264	P04264 [66-74]		0	874.499	TRUE	48.5	50	286	23.8	58.5	191.7	41.8	182.6	17	36.69	High	High	High	High	High	High	High	High	High	High	High	High	High	High	High	High	High	High	High	High	High	High	High	High
	FALSE	High	[R].SLVNLGGSKSISISVAR.[G]		0.00560269	0.00105722	1	1	26	P04264	P04264 [66-82]		1	1687.97	TRUE	104.6	169.6	127.7		260.3			237.8			High	High	High	High	High	High	Not Found	Not Found	Not Found	High	High	High	Not Found	Not Found	Not Found	Not Found	Not Found	High	High	High	High	High	High	Not Found
	FALSE	High	[R].THNLEPYFESFINNLR.[R]		0.000615815	0.00105722	1	1	70	P04264	P04264 [224-239]		0	1993.98	TRUE	87.3	54.3	132.3		83.8	76.2	77.6	342.8	45.8	68.95	Peak Found	Not Found	Not Found	Peak Found	High	High	High	High	High	Peak Found	Not Found	Not Found	High	High	High	High	High	Peak Found	Not Found	Not Found	High	Peak Found	Peak Found	Not Found
	FALSE	High	[R].THNLEPYFESFINNLRR.[R]		0.0163214	0.00105722	1	1	29	P04264	P04264 [224-240]		1	2150.08	TRUE	38.1	44.2	58.6	35.6	50.9	180.1	42.8	402.9	46.9	22.52	Peak Found	Not Found	Not Found	Peak Found	Not Found	Peak Found	Peak Found	High	Peak Found	Peak Found	Not Found	Peak Found	High	High	High	High	Peak Found	Peak Found	Peak Found	Peak Found	High	Peak Found	Peak Found	Not Found
	FALSE	High	[R].TLLEGEESR.[M]		0.169918	0.00810664	1	1	73	P04264	P04264 [484-492]		0	1033.52	TRUE	40.2	33.6	253.1	13.3	88.3	358.5	21.1	67.5	24.4	43.77	High	Peak Found	Peak Found	High	Peak Found	Peak Found	High	High	High	High	Peak Found	Peak Found	Peak Found	High	High	High	Peak Found	High	Peak Found	High	High	High	High	Peak Found
	FALSE	High	[R].TNAENEFVTIK.[K]		0.0145765	0.00105722	1	1	58	P04264	P04264 [278-288]		0	1265.64	TRUE	40.2	47.5	364.9	7	63.7	276.3	30.9	46.6	22.8	108.5	High	Peak Found	High	High	High	Peak Found	High	High	High	High	Peak Found	Peak Found	High	High	High	High	High	High	Peak Found	High	High	High	High	Peak Found
	FALSE	High	[R].TNAENEFVTIKK.[D]		0.0122734	0.00105722	1	1	113	P04264	P04264 [278-289]		1	1393.73	TRUE	32	60.7	225.6	12.7	54.8	324.1	23	149.3	17.7	25.35	High	High	High	High	High	High	High	High	High	High	High	High	High	High	High	High	High	High	High	High	High	High	High	High
	FALSE	High	[K].WELLQQVDTSTR.[T]		0.00715792	0.00105722	1	1	6	P04264	P04264 [212-223]		0	1475.75	TRUE	91.8	148.9	287.5			167.1	54	105.9	44.9	13.38	Not Found	Not Found	Not Found	Peak Found	Not Found	Not Found	Peak Found	Peak Found	Not Found	Not Found	Not Found	Not Found	Not Found	Not Found	High	High	Not Found	High	Not Found	Peak Found	Peak Found	Not Found	Peak Found	Not Found
	FALSE	High	[K].YEELQITAGR.[H]		0.0103801	0.00105722	2	2	91	P04264; P04259	P04264 [377-386]; P04259 [360-369]		0	1179.6	TRUE	38.5	49.8	278.4	28.9	75.6	219.4	45.7	130.9	32.9	18.63	High	High	High	High	High	Peak Found	High	High	High	High	High	Peak Found	High	High	High	High	High	High	Peak Found	High	High	High	High	High
FALSE	High	Master Protein	P35908	Keratin, type II cytoskeletal 2 epidermal OS=Homo sapiens GN=KRT2 PE=1 SV=2	0	TRUE	363.838	81	44	1390	34	639	65.4	8	4246.98	44	27	104.2	226.6	25.6	87.6	211	28.9	156.5	32.5	High	High	High	High	High	High	High	High	High	High	High	High	High	High	High	High	High	High	High	High	High	High	High	High
	Checked	Confidence	Annotated Sequence	Modifications	Qvality PEP	Qvality q-value	# Protein Groups	# Proteins	# PSMs	Master Protein Accessions	Positions in Master Proteins	Modifications in Master Proteins	# Missed Cleavages	Theo. MH+ [Da]	Contaminant	Abundances (Grouped): 3D7, DHA	Abundances (Grouped): 3D7, DMSO	Abundances (Grouped): 3D7, untreated	Abundances (Grouped): R561H, DHA	Abundances (Grouped): R561H, DMSO	Abundances (Grouped): R561H, untreated	Abundances (Grouped): Vps60, DHA	Abundances (Grouped): Vps60, DMSO	Abundances (Grouped): Vps60, untreated	Abundances (Grouped) CV [%]: 3D7, DHA	Found in Sample: [S20] F20: Sample, 7_1, 3D7, DHA	Found in Sample: [S21] F21: Sample, 7_2, 3D7, DHA	Found in Sample: [S22] F22: Sample, 7_3, 3D7, DHA	Found in Sample: [S23] F23: Sample, 8_1, 3D7, DHA	Found in Sample: [S24] F24: Sample, 8_2, 3D7, DHA	Found in Sample: [S25] F25: Sample, 8_3, 3D7, DHA	Found in Sample: [S26] F26: Sample, 9_1, 3D7, DHA	Found in Sample: [S27] F27: Sample, 9_2, 3D7, DHA	Found in Sample: [S28] F28: Sample, 9_3, 3D7, DHA	Found in Sample: [S12] F12: Sample, 4_1, 3D7, DMSO	Found in Sample: [S13] F13: Sample, 4_2, 3D7, DMSO	Found in Sample: [S14] F14: Sample, 4_3, 3D7, DMSO	Found in Sample: [S15] F15: Sample, 5_1, 3D7, DMSO	Found in Sample: [S16] F16: Sample, 5_2, 3D7, DMSO	Found in Sample: [S17] F17: Sample, 6_1, 3D7, DMSO	Found in Sample: [S18] F18: Sample, 6_2, 3D7, DMSO	Found in Sample: [S19] F19: Sample, 6_3, 3D7, DMSO	Found in Sample: [S1] F1: Sample, 1_1, 3D7, untreated	Found in Sample: [S2] F2: Sample, 1_2, 3D7, untreated	Found in Sample: [S3] F3: Sample, 1_3, 3D7, untreated	Found in Sample: [S4] F4: Sample, 1_4, 3D7, untreated	Found in Sample: [S5] F5: Sample, 1_5, 3D7, untreated	Found in Sample: [S6] F6: Sample, 2_1, 3D7, untreated	Found in Sample: [S7] F7: Sample, 2_2, 3D7, untreated
	FALSE	High	[K].AAFGGSGGRGSSSGGGYSSGSSSYGSGGR.[Q]		1.21389e-05	0.00105722	1	1	9	P35908	P35908 [516-544]		1	2501.07	TRUE	238.8	53.5	368.8		130.4			108.5			High	High	Peak Found	Not Found	Not Found	Not Found	Not Found	Not Found	Not Found	High	Not Found	High	Not Found	Not Found	Peak Found	Peak Found	Not Found	Not Found	Not Found	Not Found	Not Found	Not Found	Not Found	Not Found
	FALSE	High	[KR].AQYEEIAQR.[S]		0.030282	0.00105722	4	8	112	P35908; P04259; P02538; P19013	P35908 [354-362]; P04259 [339-347]; P02538 [339-347]; P19013 [327-335]		0	1107.54	TRUE	28.2	75.8	217.9	14.1	80.1	215.9	89.9	141	37.2	52.72	High	High	High	High	High	High	High	High	High	High	High	High	High	High	High	High	High	High	High	High	High	High	High	High
	FALSE	High	[K].DVDNAYMIK.[V]		0.130248	0.00384007	1	1	8	P35908	P35908 [288-296]		0	1068.5	TRUE		53.9	69.3			601.1	143.6	30.6	1.5		Not Found	Not Found	Not Found	Not Found	Not Found	Not Found	Not Found	Not Found	Not Found	Not Found	Not Found	Not Found	High	High	Not Found	Not Found	Not Found	Not Found	Peak Found	High	Not Found	Peak Found	Not Found	Not Found
	FALSE	High	[K].DVDNAYMIK.[V]	1xOxidation [M7]	0.150791	0.00564354	1	1	5	P35908	P35908 [288-296]		0	1084.5	TRUE		36.2	143.6		56.5	497.8	160.6		5.3		Not Found	Not Found	Not Found	Not Found	Not Found	Not Found	Not Found	Not Found	Not Found	Not Found	Not Found	Not Found	Not Found	Peak Found	Not Found	Not Found	Not Found	High	Not Found	Peak Found	High	Not Found	Not Found	Not Found
	FALSE	High	[K].FASFIDKVR.[F]		0.0583571	0.00105722	6	29	68	Q7Z794; Q86Y46; P35908; P04259; P02538; P13647	Q7Z794 [175-183]; Q86Y46 [143-151]; P35908 [189-197]; P04259 [174-182]; P02538 [174-182]; P13647 [179-187]		1	1082.6	TRUE	30.4	91.5	171.1	25.5	70.1	99.9	88.9	265.1	57.7	37.89	High	Peak Found	Peak Found	High	High	High	High	Peak Found	High	High	High	High	High	High	High	High	High	Peak Found	High	High	High	High	High	Peak Found
	FALSE	High	[R].FGGFGGPGGVGGLGGPGGFGPGGYPGGIHEVSVNQSLLQPLNVK.[V]		0.00215867	0.00105722	1	1	5	P35908	P35908 [123-166]		0	4092.07	TRUE						568.3	331.7				Not Found	Not Found	Not Found	Not Found	Not Found	Not Found	Not Found	Not Found	Not Found	Not Found	Not Found	Not Found	Not Found	Not Found	Not Found	Not Found	Not Found	Not Found	Not Found	Not Found	High	Not Found	Not Found	Not Found
	FALSE	High	[R].FLEQQNQVLQTK.[W]		0.00509337	0.00105722	3	7	152	Q7Z794; P35908; P04264	Q7Z794 [184-195]; P35908 [198-209]; P04264 [200-211]		0	1475.79	TRUE	26.4	64.3	167.6	12.9	74.7	265.4	70.1	174.9	43.7	45.11	High	High	High	High	High	High	High	High	High	High	High	High	High	High	High	High	High	High	High	High	High	High	High	High
	FALSE	High	[R].GFSSGSAVVSGGSR.[R]		0.000858085	0.00105722	1	2	102	P35908	P35908 [21-34]		0	1254.61	TRUE	26.8	92.7	288.8	15	97.6	229.7	14.9	105.2	29.3	39.55	High	High	High	High	High	High	High	High	High	High	High	High	High	High	High	High	High	High	High	High	High	High	High	High
	FALSE	High	[R].GFSSGSAVVSGGSRR.[S]		0.0558305	0.00105722	1	2	22	P35908	P35908 [21-35]		1	1410.71	TRUE	46	298.7	119.7	30.7	89.3	105.5	43.5	148.4	18.2		High	High	Not Found	Not Found	Not Found	Not Found	Not Found	Not Found	Not Found	Peak Found	High	High	High	High	Not Found	Peak Found	Not Found	Not Found	Peak Found	High	Not Found	Not Found	Not Found	Peak Found
	FALSE	High	[R].GGGFGGGSSFGGGSGFSGGGFGGGGFGGGR.[F]		3.44195e-07	0.00105722	1	1	18	P35908	P35908 [93-122]		0	2399.02	TRUE	17.1	30.3	269			230.8	25.1	321	6.7	95.48	High	Not Found	Not Found	High	Not Found	Not Found	Not Found	Peak Found	Not Found	High	Peak Found	Peak Found	Peak Found	High	Peak Found	Peak Found	Peak Found	High	Peak Found	High	High	High	High	Not Found
	FALSE	High	[R].GGGGGGFRGFSSGSAVVSGGSR.[R]		0.015251	0.00105722	1	1	6	P35908	P35908 [13-34]		1	1899.91	TRUE	134.5	486	279.5								Not Found	Not Found	Not Found	Peak Found	Not Found	Not Found	Not Found	Not Found	Not Found	High	Not Found	Not Found	Not Found	Not Found	Not Found	Peak Found	Not Found	High	Not Found	Not Found	High	Not Found	Peak Found	Not Found
	FALSE	High	[R].GGGGGGFRGFSSGSAVVSGGSRR.[S]		0.0800965	0.00105722	1	1	2	P35908	P35908 [13-35]		2	2056.01	TRUE	51.9	182.4	18.9	161.3	150.4	93.6	75.5	92.1	73.9		Not Found	Not Found	Not Found	Not Found	Not Found	Peak Found	Not Found	Not Found	Not Found	Not Found	Not Found	Peak Found	Not Found	Not Found	Not Found	Not Found	Not Found	Not Found	Not Found	Not Found	Not Found	Not Found	Peak Found	Not Found
	FALSE	High	[R].GGSGGGGSISGGGYGSGGGSGGR.[Y]		2.61658e-05	0.00105722	1	1	69	P35908	P35908 [550-572]		0	1741.75	TRUE	31.6	10.9	111.6	76.4	68.4	186.6	127.3	224.5	62.7	103.68	High	Peak Found	Peak Found	High	Peak Found	Peak Found	Peak Found	High	Peak Found	Peak Found	High	High	High	High	High	High	High	High	High	High	High	High	High	Peak Found
	FALSE	High	[K].GGSISGGGYGSGGGK.[H]		0.0021685	0.00105722	1	1	54	P35908	P35908 [581-595]		0	1197.55	TRUE	22.7	25.5	216.3		87.3	449.4	33.3	53.5	12	80.46	High	Not Found	Not Found	High	High	High	High	High	Peak Found	High	Peak Found	Peak Found	High	High	High	High	High	High	High	High	High	High	High	High
	FALSE	High	[K].GGSISGGGYGSGGGKHSSGGGSR.[G]		0.11765	0.00384007	1	1	16	P35908	P35908 [581-603]		1	1922.87	TRUE	17	7	251.4		205			419.6		103.56	Peak Found	Not Found	Not Found	High	High	Peak Found	Not Found	Not Found	Not Found	Not Found	Not Found	High	Not Found	Not Found	High	Peak Found	Not Found	Peak Found	Peak Found	Peak Found	Peak Found	Peak Found	Not Found	Not Found
	FALSE	High	[R].GGSSSGGGYGSGGGGSSSVK.[G]		0.0010576	0.00105722	1	1	1	P35908	P35908 [604-623]		0	1588.68	TRUE	30.4	60.4	196.2		74.3	233.8	75.5	217.1	12.3		Not Found	Not Found	Not Found	Peak Found	Not Found	Not Found	Not Found	Not Found	Not Found	Not Found	Not Found	Peak Found	Not Found	Peak Found	Not Found	Not Found	Not Found	Peak Found	Not Found	Not Found	Peak Found	Peak Found	Peak Found	Not Found
	FALSE	High	[R].GSSSGGGYSSGSSSYGSGGR.[Q]		0.00040172	0.00105722	1	1	27	P35908	P35908 [525-544]		0	1740.71	TRUE	23	55.6	43.5		56.3	249.4	82.5	386.1	3.5	41.54	Peak Found	High	Peak Found	High	Not Found	Peak Found	Peak Found	Peak Found	Not Found	Peak Found	High	High	Not Found	Not Found	High	High	Not Found	Not Found	High	High	Not Found	Peak Found	Peak Found	Not Found
	FALSE	High	[KR].HGDSLKEIK.[MI]		0.0451068	0.00105722	1	2	6	P35908	P35908 [385-393]		1	1026.56	TRUE	13.3	11.1	65			635.5	93.8	68	13.3	23.06	Peak Found	Not Found	Not Found	Peak Found	Not Found	Not Found	Not Found	Not Found	Not Found	Not Found	Not Found	Not Found	Not Found	Not Found	Not Found	Peak Found	Not Found	Peak Found	Not Found	Not Found	Not Found	Not Found	Peak Found	Not Found
	FALSE	High	[R].HGGGGGGFGGGGFGSR.[S]		0.000158961	0.00105722	1	1	99	P35908	P35908 [46-61]		0	1320.58	TRUE	18.3	160.6	200.1	20.5	74.9	234.4	19.3	159.6	12.3	94.98	High	High	High	High	High	High	Peak Found	Peak Found	High	High	High	High	High	High	High	High	High	High	High	High	High	High	High	High
	FALSE	High	[R].KLLEGEECR.[MLI]	1xCarbamidomethyl [C8]	0.152047	0.00564354	5	18	7	Q86Y46; P35908; P04259; P02538; P13647	Q86Y46 [436-444]; P35908 [482-490]; P04259 [467-475]; P02538 [467-475]; P13647 [472-480]		1	1133.56	TRUE	49.4	63.7	164.9		20.7	134.5	144	303.4	19.5	70.92	Not Found	Peak Found	Not Found	Not Found	Not Found	Not Found	Not Found	Peak Found	Peak Found	Not Found	Peak Found	Not Found	Not Found	Not Found	Not Found	Not Found	Not Found	High	Peak Found	Peak Found	Peak Found	Peak Found	Not Found	Peak Found
	FALSE	High	[K].KYEDEINKR.[T]		0.0321033	0.00105722	1	4	61	P35908	P35908 [267-275]		2	1194.61	TRUE	12.8	26.9	109.6	11.9	60.3	596	5.6	72.5	4.2	58.5	High	High	High	High	High	High	Peak Found	Peak Found	Not Found	High	High	High	High	High	High	High	Not Found	High	High	High	Peak Found	High	Peak Found	High
	FALSE	High	[K].LALDVEIATYR.[KT]		0.0195558	0.00105722	4	15	1	P35908; P04259; P02538; P13647	P35908 [471-481]; P04259 [456-466]; P02538 [456-466]; P13647 [461-471]		0	1263.69	TRUE	93	165.2	641.8							71.37	Peak Found	Not Found	Not Found	Peak Found	Not Found	Not Found	Not Found	Not Found	Not Found	Peak Found	Not Found	Not Found	Not Found	Not Found	Not Found	Not Found	Not Found	Not Found	Not Found	Not Found	Not Found	High	Not Found	Not Found
	FALSE	High	[K].IEISELNR.[V]		0.0815084	0.00105722	2	2	27	P35908; P04264	P35908 [394-401]; P04264 [396-403]		0	973.531	TRUE	79.8	128.5	190.6	37.3	83.6	165.6	71.5	80.1	62.9	49.35	Peak Found	Peak Found	Peak Found	Peak Found	Peak Found	Peak Found	Peak Found	Peak Found	Peak Found	Peak Found	High	High	High	High	Peak Found	Peak Found	High	High	Peak Found	High	High	Peak Found	Peak Found	Peak Found
	FALSE	High	[KR].LLEGEECR.[MLI]	1xCarbamidomethyl [C7]	0.0912776	0.00105722	5	19	7	Q86Y46; P35908; P04259; P02538; P13647	Q86Y46 [437-444]; P35908 [483-490]; P04259 [468-475]; P02538 [468-475]; P13647 [473-480]		0	1005.47	TRUE	77.6	54.4	131.8	30.5	95.9	468.5	12.6	28.7			Not Found	Not Found	Not Found	Not Found	Not Found	Peak Found	Not Found	Not Found	Not Found	Peak Found	Not Found	Not Found	Peak Found	Not Found	Peak Found	Peak Found	Not Found	Not Found	Not Found	High	Not Found	Peak Found	Peak Found	Not Found
	FALSE	High	[R].NKLNDLEEALQQAKEDLAR.[L]		0.000808858	0.00105722	1	1	7	P35908	P35908 [440-458]		2	2198.14	TRUE			195.6				256	277.2	171.2		Not Found	Not Found	Not Found	Not Found	Not Found	Not Found	Not Found	Not Found	Not Found	Not Found	Not Found	Not Found	Not Found	Not Found	Not Found	Not Found	Not Found	Peak Found	Not Found	Not Found	High	Not Found	Not Found	Not Found
	FALSE	High	[R].NLDLDSIIAEVK.[A]		0.00442475	0.00105722	4	8	71	P35908; P04259; P02538; P13647	P35908 [342-353]; P04259 [327-338]; P02538 [327-338]; P13647 [332-343]		0	1329.73	TRUE	29.9	39	209.7	11.8	49.4	245.1	97.3	193.3	24.5	63.04	High	Peak Found	Not Found	High	High	High	High	High	High	High	High	High	High	High	High	High	High	High	High	High	High	High	High	High
	FALSE	High	[R].NLDLDSIIAEVKAQYEEIAQR.[S]		0.000258509	0.00105722	3	4	1	P35908; P04259; P02538	P35908 [342-362]; P04259 [327-347]; P02538 [327-347]		1	2418.25	TRUE											Not Found	Not Found	Not Found	Not Found	Not Found	Not Found	Not Found	Not Found	Not Found	Not Found	Not Found	Not Found	Not Found	Not Found	Not Found	Not Found	Not Found	Not Found	Not Found	Not Found	Not Found	Not Found	Not Found	Not Found
	FALSE	High	[K].NVQDAIADAEQR.[G]		0.00513982	0.00105722	1	1	3	P35908	P35908 [419-430]		0	1329.64	TRUE		8.3	252.4			566.7	46.9		25.7		Not Found	Not Found	Not Found	Not Found	Not Found	Not Found	Not Found	Not Found	Not Found	Not Found	Not Found	Not Found	Not Found	Not Found	Not Found	Peak Found	Peak Found	High	Not Found	Not Found	Peak Found	High	Not Found	Not Found
	FALSE	High	[R].RSTSSFSCLSR.[H]	1xCarbamidomethyl [C8]	0.0186919	0.00105722	1	1	3	P35908	P35908 [35-45]		1	1287.61	TRUE	50.5	14.7	239.3	119.7	211.5	199	23.9	19.7	21.7	102.97	Peak Found	Peak Found	Peak Found	Peak Found	Not Found	Not Found	Not Found	Not Found	Not Found	High	Not Found	Not Found	Not Found	Not Found	Not Found	Peak Found	Not Found	Not Found	Peak Found	Peak Found	Not Found	Not Found	Peak Found	Peak Found
	FALSE	High	[R].SKEEAEALYHSK.[Y]		0.00480151	0.00105722	1	1	112	P35908	P35908 [363-374]		1	1391.68	TRUE	17.6	96.1	316.5	20.6	45.4	201.8	22.6	152	27.5	79.68	High	High	Peak Found	High	High	High	Peak Found	Peak Found	High	High	High	High	High	High	High	High	High	High	High	High	High	High	High	High
	FALSE	High	[R].SKEEAEALYHSKYEELQVTVGR.[H]		0.000812542	0.00105722	1	1	17	P35908	P35908 [363-384]		2	2566.28	TRUE	9.2	4.7	250.9	28.1	13.9	163.5	9.6	411	9.2	62.14	Not Found	Not Found	Peak Found	Not Found	Not Found	Not Found	Not Found	Not Found	Peak Found	Not Found	Not Found	High	Peak Found	Not Found	Not Found	High	Peak Found	High	Not Found	High	High	Not Found	Not Found	High
	FALSE	High	[K].SISISVAGGGGGFGAAGGFGGR.[G]		0.000137446	0.00105722	1	1	20	P35908	P35908 [71-92]		0	1838.91	TRUE	79.4	20.4	181.6	332		92.3	23.7	162	8.5	110.52	High	Peak Found	Not Found	High	Not Found	Not Found	Not Found	Not Found	Not Found	High	Peak Found	Not Found	Not Found	Not Found	High	Peak Found	Not Found	Not Found	Not Found	High	Not Found	High	Peak Found	Not Found
	FALSE	High	[R].SLVGLGGTK.[S]		0.0493068	0.00105722	1	1	42	P35908	P35908 [62-70]		0	831.493	TRUE	22	125.9	275.9	20.2	78.5	110.4	11.6	226.9	28.6	53.01	High	Peak Found	Peak Found	High	Peak Found	Peak Found	High	High	Peak Found	Peak Found	High	High	Peak Found	High	High	High	Peak Found	Peak Found	High	High	High	High	High	Peak Found
	FALSE	High	[R].STSSFSCLSR.[H]	1xCarbamidomethyl [C7]	0.0822232	0.00105722	1	1	4	P35908	P35908 [36-45]		0	1131.51	TRUE		39.4	125.2	18.5	55.5	545.2	15.4	65.6	35.2		Not Found	Not Found	Not Found	Not Found	Not Found	Not Found	Not Found	Not Found	Not Found	Not Found	High	Not Found	Not Found	Not Found	Not Found	Not Found	Peak Found	High	Not Found	High	High	Peak Found	Not Found	Peak Found
	FALSE	High	[R].TAAENDFVTLK.[K]		0.102139	0.00202674	1	1	36	P35908	P35908 [276-286]		0	1208.62	TRUE	58.2	48.6	376.4	91.4	55.6	156.1	17.8	68.6	27.5	39.06	Peak Found	Peak Found	Peak Found	High	Not Found	High	High	High	Not Found	High	High	Peak Found	High	Peak Found	Peak Found	Peak Found	Peak Found	High	High	Peak Found	High	High	High	Peak Found
	FALSE	High	[R].TAAENDFVTLKK.[D]		0.0110596	0.00105722	1	1	57	P35908	P35908 [276-287]		1	1336.71	TRUE	27	173.9	218.9	9.5	54.2	264.5	23.8	103.3	25	52.29	High	Peak Found	Peak Found	High	Peak Found	Peak Found	Peak Found	Peak Found	Peak Found	High	High	High	High	High	High	High	High	High	High	High	High	High	High	High
	FALSE	High	[K].TLNNKFASFIDKVR.[F]		0.0398071	0.00105722	4	21	4	P35908; P04259; P02538; P13647	P35908 [184-197]; P04259 [169-182]; P02538 [169-182]; P13647 [174-187]		2	1652.91	TRUE			900								Not Found	Not Found	Not Found	Not Found	Not Found	Not Found	Not Found	Not Found	Not Found	Not Found	Not Found	Not Found	Not Found	Not Found	Not Found	Not Found	Not Found	High	Not Found	Not Found	Peak Found	High	Not Found	Not Found
	FALSE	High	[R].TSQNSELNNMQDLVEDYKK.[K]		0.0151821	0.00105722	1	1	8	P35908	P35908 [248-266]		1	2256.04	TRUE			301.5			528.7	69.8				Not Found	Not Found	Not Found	Not Found	Not Found	Not Found	Not Found	Not Found	Not Found	Not Found	Not Found	Not Found	Not Found	Not Found	Not Found	Not Found	Not Found	High	Peak Found	Not Found	High	High	Not Found	Not Found
	FALSE	High	[R].TSQNSELNNMQDLVEDYKK.[K]	1xOxidation [M10]	0.0036731	0.00105722	1	1	8	P35908	P35908 [248-266]		1	2272.04	TRUE						900					Not Found	Not Found	Not Found	Not Found	Not Found	Not Found	Not Found	Not Found	Not Found	Not Found	Not Found	Not Found	Not Found	Not Found	Not Found	Not Found	Not Found	Not Found	Not Found	Not Found	Not Found	Not Found	Not Found	Not Found
	FALSE	High	[K].VDLLNQEIEFLK.[V]		0.00627566	0.00105722	1	1	29	P35908	P35908 [303-314]		0	1460.8	TRUE	23.6	43.3	145.5		31.2	359.7	191.3	105.5		57.25	Peak Found	Not Found	Not Found	High	High	Not Found	High	High	Not Found	Not Found	Peak Found	Peak Found	High	High	High	High	High	High	Peak Found	High	High	High	High	High
	FALSE	High	[K].VLYDAEISQIHQSVTDTNVILSMDNSR.[N]		0.00696577	0.00105722	1	1	8	P35908	P35908 [315-341]		0	3048.49	TRUE		37.1	281.1	212.8		227.6	63.8	47.9	29.7		Not Found	Not Found	Not Found	High	Not Found	Not Found	Not Found	Not Found	Not Found	Not Found	Not Found	Not Found	Not Found	Not Found	High	Peak Found	Not Found	High	Peak Found	Not Found	High	Not Found	Not Found	Peak Found
	FALSE	High	[K].VLYDAEISQIHQSVTDTNVILSMDNSR.[N]	1xOxidation [M23]	0.0340321	0.00105722	1	1	1	P35908	P35908 [315-341]		0	3064.49	TRUE											Not Found	Not Found	Not Found	Not Found	Not Found	Not Found	Not Found	Not Found	Not Found	Not Found	Not Found	Not Found	Not Found	Not Found	Not Found	Not Found	Not Found	Not Found	Not Found	Not Found	Not Found	Not Found	Not Found	Not Found
	FALSE	High	[K].WELLQQMNVGTRPINLEPIFQGYIDSLKR.[Y]	1xOxidation [M7]	0.00570531	0.00105722	1	1	3	P35908	P35908 [210-238]		1	3474.82	TRUE											Not Found	Not Found	Not Found	Not Found	Not Found	Not Found	Not Found	Not Found	Not Found	Not Found	Not Found	Not Found	Not Found	Not Found	Not Found	Not Found	Not Found	Not Found	Not Found	Not Found	Not Found	Not Found	Not Found	Not Found
	FALSE	High	[K].YEELQVTVGR.[H]		0.0157415	0.00105722	1	1	31	P35908	P35908 [375-384]		0	1193.62	TRUE	19.9	96.2	334.3	14.7	61.3	202.7	28.4	125.8	16.7	73.74	Peak Found	Peak Found	Peak Found	Peak Found	Peak Found	Peak Found	Peak Found	High	Peak Found	High	High	High	High	High	High	High	Peak Found	High	High	High	High	High	High	High
	FALSE	High	[R].YGSGGGSKGGSISGGGYGSGGGK.[H]		0.00602458	0.00105722	1	1	8	P35908	P35908 [573-595]		1	1890.86	TRUE	18.9	542.3	181.1					157.7		66.73	Peak Found	High	Not Found	Peak Found	Not Found	Not Found	Peak Found	Peak Found	Not Found	High	High	High	Not Found	Not Found	Not Found	Not Found	Not Found	Peak Found	Not Found	High	High	Peak Found	Peak Found	Not Found
	FALSE	High	[R].YGSGGGSKGGSISGGGYGSGGGKHSSGGGSR.[G]		0.00719046	0.00105722	1	1	10	P35908	P35908 [573-603]		2	2616.18	TRUE	14.6	440.8			214.1			230.6			Peak Found	Not Found	Not Found	Not Found	Not Found	Not Found	Not Found	Not Found	Not Found	Peak Found	High	High	Not Found	Not Found	Not Found	Not Found	Not Found	Not Found	Not Found	Not Found	Not Found	Not Found	Not Found	Not Found
	FALSE	High	[R].YLDGLTAER.[T]		0.0213081	0.00105722	1	1	23	P35908	P35908 [239-247]		0	1037.53	TRUE	46.7	65.1	293.1	26.2	79.3	117.2	36.7	182.1	53.6	46.01	High	High	High	Peak Found	Peak Found	Peak Found	Peak Found	Peak Found	Peak Found	Peak Found	Peak Found	High	Peak Found	Not Found	Peak Found	Peak Found	Peak Found	Not Found	Peak Found	High	Not Found	Peak Found	Peak Found	High
FALSE	High	Master Protein	P69905	Hemoglobin subunit alpha OS=Homo sapiens GN=HBA1 PE=1 SV=2	0	TRUE	340.622	99	20	3902	16	142	15.2	8.68	9832.61	20	187.7	55.1	74.3	199.2	151.6	48.8	84.2	83.5	15.6	High	High	High	High	High	High	High	High	High	High	High	High	High	High	High	High	High	High	High	High	High	High	High	High
	Checked	Confidence	Annotated Sequence	Modifications	Qvality PEP	Qvality q-value	# Protein Groups	# Proteins	# PSMs	Master Protein Accessions	Positions in Master Proteins	Modifications in Master Proteins	# Missed Cleavages	Theo. MH+ [Da]	Contaminant	Abundances (Grouped): 3D7, DHA	Abundances (Grouped): 3D7, DMSO	Abundances (Grouped): 3D7, untreated	Abundances (Grouped): R561H, DHA	Abundances (Grouped): R561H, DMSO	Abundances (Grouped): R561H, untreated	Abundances (Grouped): Vps60, DHA	Abundances (Grouped): Vps60, DMSO	Abundances (Grouped): Vps60, untreated	Abundances (Grouped) CV [%]: 3D7, DHA	Found in Sample: [S20] F20: Sample, 7_1, 3D7, DHA	Found in Sample: [S21] F21: Sample, 7_2, 3D7, DHA	Found in Sample: [S22] F22: Sample, 7_3, 3D7, DHA	Found in Sample: [S23] F23: Sample, 8_1, 3D7, DHA	Found in Sample: [S24] F24: Sample, 8_2, 3D7, DHA	Found in Sample: [S25] F25: Sample, 8_3, 3D7, DHA	Found in Sample: [S26] F26: Sample, 9_1, 3D7, DHA	Found in Sample: [S27] F27: Sample, 9_2, 3D7, DHA	Found in Sample: [S28] F28: Sample, 9_3, 3D7, DHA	Found in Sample: [S12] F12: Sample, 4_1, 3D7, DMSO	Found in Sample: [S13] F13: Sample, 4_2, 3D7, DMSO	Found in Sample: [S14] F14: Sample, 4_3, 3D7, DMSO	Found in Sample: [S15] F15: Sample, 5_1, 3D7, DMSO	Found in Sample: [S16] F16: Sample, 5_2, 3D7, DMSO	Found in Sample: [S17] F17: Sample, 6_1, 3D7, DMSO	Found in Sample: [S18] F18: Sample, 6_2, 3D7, DMSO	Found in Sample: [S19] F19: Sample, 6_3, 3D7, DMSO	Found in Sample: [S1] F1: Sample, 1_1, 3D7, untreated	Found in Sample: [S2] F2: Sample, 1_2, 3D7, untreated	Found in Sample: [S3] F3: Sample, 1_3, 3D7, untreated	Found in Sample: [S4] F4: Sample, 1_4, 3D7, untreated	Found in Sample: [S5] F5: Sample, 1_5, 3D7, untreated	Found in Sample: [S6] F6: Sample, 2_1, 3D7, untreated	Found in Sample: [S7] F7: Sample, 2_2, 3D7, untreated
	FALSE	High	[K].AAWGKVGAHAGEYGAEALER.[M]		0.000320065	0.00105722	1	1	59	P69905	P69905 [13-32]		1	2043	TRUE	140.5	36.6	48.5	162.8	253.1	48.3	67.3	108.9	34	60.09	High	High	High	High	High	High	High	High	High	High	High	High	High	High	High	High	High	Not Found	Not Found	High	Not Found	Not Found	Peak Found	Not Found
	FALSE	High	[K].AAWGKVGAHAGEYGAEALERMFLSFPTTK.[T]		0.0340321	0.00105722	1	1	1	P69905	P69905 [13-41]		2	3095.54	TRUE							900				Not Found	Not Found	Not Found	Not Found	Not Found	Not Found	Not Found	Not Found	Not Found	Not Found	Not Found	Not Found	Not Found	Not Found	Not Found	Not Found	Not Found	Not Found	Not Found	Not Found	Not Found	Not Found	Not Found	Not Found
	FALSE	High	[K].FLASVSTVLTSK.[Y]		0.00956719	0.00105722	1	1	20	P69905	P69905 [129-140]		0	1252.71	TRUE	195.3	36.6	196.3	10.1	58.2	164.5	96.9	71.5	70.7	73.39	Not Found	Not Found	Peak Found	High	Not Found	Peak Found	High	High	Not Found	Not Found	Peak Found	Peak Found	High	High	High	High	High	High	Peak Found	Peak Found	High	High	Peak Found	Peak Found
	FALSE	High	[K].KVADALTNAVAHVDDMPNALSALSDLHAHK.[L]		8.24928e-06	0.00105722	1	1	85	P69905	P69905 [62-91]		1	3124.58	TRUE	127.1	184.8	32.5	174.7	34.8	47.9	120.1	152.1	26.2	101.21	High	Peak Found	Peak Found	High	High	High	High	High	High	Peak Found	Peak Found	Peak Found	High	High	High	High	High	Not Found	Peak Found	Peak Found	Peak Found	Not Found	Peak Found	Not Found
	FALSE	High	[K].KVADALTNAVAHVDDMPNALSALSDLHAHK.[L]	1xOxidation [M16]	0.0082756	0.00105722	1	1	4	P69905	P69905 [62-91]		1	3140.58	TRUE	266.2	50.9		158.5	169.4		97.2	138.9	19	33.88	Not Found	Not Found	Not Found	Peak Found	Peak Found	Peak Found	Not Found	Peak Found	Peak Found	Not Found	Not Found	Not Found	Not Found	Peak Found	High	High	High	Not Found	Not Found	Not Found	Not Found	Not Found	Not Found	Not Found
	FALSE	High	[K].KVADALTNAVAHVDDMPNALSALSDLHAHKLR.[V]		0.00766174	0.00105722	1	1	2	P69905	P69905 [62-93]		2	3393.77	TRUE											Not Found	Not Found	Not Found	High	Not Found	Not Found	Not Found	Not Found	Not Found	Not Found	Not Found	Not Found	Not Found	Not Found	Not Found	Not Found	Not Found	Not Found	Not Found	Not Found	Not Found	Not Found	Not Found	Not Found
	FALSE	High	[K].LLSHCLLVTLAAHLPAEFTPAVHASLDK.[F]	1xCarbamidomethyl [C5]	0.0030768	0.00105722	1	1	9	P69905	P69905 [101-128]		0	3024.63	TRUE											Not Found	Not Found	Not Found	Not Found	Not Found	Not Found	Not Found	Not Found	Not Found	Not Found	Not Found	Not Found	Not Found	Not Found	Not Found	Not Found	Not Found	Not Found	Not Found	Not Found	Not Found	Not Found	Not Found	Not Found
	FALSE	High	[K].LLSHCLLVTLAAHLPAEFTPAVHASLDKFLASVSTVLTSK.[Y]	1xCarbamidomethyl [C5]	0.00469376	0.00105722	1	1	2	P69905	P69905 [101-140]		1	4258.33	TRUE											Not Found	Not Found	Not Found	Not Found	Not Found	Not Found	Not Found	Not Found	Not Found	Not Found	Not Found	Not Found	Not Found	Not Found	Not Found	Not Found	Not Found	Not Found	Not Found	Not Found	Not Found	Not Found	Not Found	Not Found
	FALSE	High	[K].LRVDPVNFK.[L]		0.0394527	0.00105722	2	2	77	P01966; P69905	P01966 [92-100]; P69905 [92-100]		1	1087.63	TRUE	75.7	23.2	159.9	55.2	31.9	132	165.1	184.2	72.8	28.98	Peak Found	Peak Found	Peak Found	Peak Found	High	Peak Found	High	High	High	Peak Found	Peak Found	Peak Found	High	High	High	High	High	High	Peak Found	High	High	High	High	High
	FALSE	High	[R].MFLSFPTTK.[T]		0.0433324	0.00105722	2	2	647	P01966; P69905	P01966 [33-41]; P69905 [33-41]		0	1071.55	TRUE	204.2	66.3	63.2	202.5	162	63.5	55.2	65.6	17.5	23.4	High	High	High	High	High	High	High	High	High	High	High	High	High	High	High	High	High	High	High	High	High	High	High	High
	FALSE	High	[R].MFLSFPTTK.[T]	1xOxidation [M1]	0.0969844	0.00202674	2	2	317	P01966; P69905	P01966 [33-41]; P69905 [33-41]		0	1087.55	TRUE	201.6	60.9	64.7	158.2	209.6	55.3	50.4	83.9	15.3	50.32	High	High	High	High	High	High	High	High	High	High	High	High	High	High	High	High	High	High	High	High	High	High	High	High
	FALSE	High	[R].MFLSFPTTKTYFPHFDLSHGSAQVK.[G]		0.000794287	0.00105722	2	2	75	P01966; P69905	P01966 [33-57]; P69905 [33-57]		1	2886.43	TRUE	86.2	35.8	25.7	464.6	121.5	29.6	23.9	109.7	3	122.64	High	Peak Found	Peak Found	High	High	High	High	High	High	Not Found	Peak Found	Peak Found	High	High	High	High	Peak Found	Not Found	Peak Found	Not Found	Not Found	Not Found	Not Found	Peak Found
	FALSE	High	[R].MFLSFPTTKTYFPHFDLSHGSAQVK.[G]	1xOxidation [M1]	0.00436489	0.00105722	2	2	39	P01966; P69905	P01966 [33-57]; P69905 [33-57]		1	2902.42	TRUE	255.1	16.7	27.6	321.5	119.9	39.2	29.2	78	12.8	68.08	Not Found	Not Found	Not Found	High	High	High	High	High	High	Not Found	Not Found	Not Found	High	High	Peak Found	High	High	Not Found	Not Found	Peak Found	Peak Found	Peak Found	Peak Found	Not Found
	FALSE	High	[-].MVLSPADKTNVK.[A]	1xMet-loss [N-Term]	0.0730592	0.00105722	1	1	271	P69905	P69905 [1-12]	P69905 1xMet-loss [N-Term]	1	1171.67	TRUE	177.6	47.8	84.2	205.6	130.9	79.3	68	99.6	7.1	36.08	High	High	High	High	High	High	High	High	High	High	High	High	High	High	High	High	High	High	High	High	High	High	High	High
	FALSE	High	[-].MVLSPADKTNVK.[A]	1xMet-loss+Acetyl [N-Term]	0.12328	0.00384007	1	1	83	P69905	P69905 [1-12]	P69905 1xMet-loss+Acetyl [N-Term]	1	1213.68	TRUE	119	60.4	74.6	189.5	145.3	137.9	48	107.4	17.7	23.47	High	High	High	High	High	High	High	High	High	High	High	High	Peak Found	High	High	High	Peak Found	Peak Found	High	High	High	High	Peak Found	High
	FALSE	High	[-].MVLSPADKTNVKAAWGK.[V]	1xMet-loss [N-Term]	0.00540293	0.00105722	1	1	114	P69905	P69905 [1-17]	P69905 1xMet-loss [N-Term]	2	1684.94	TRUE	155.7	11.4	65	153.1	151.1	81.7	70.2	180.1	31.8	40.02	High	High	High	High	High	High	High	High	High	High	High	High	Peak Found	Peak Found	High	High	High	High	Peak Found	High	High	High	High	High
	FALSE	High	[K].TNVKAAWGK.[V]		0.0488703	0.00105722	1	1	30	P69905	P69905 [9-17]		1	974.542	TRUE	90.5	26.4	179.5	102.7	123.3	152.6	27	44.1	153.8	70	Peak Found	Not Found	Not Found	High	Not Found	High	High	High	Peak Found	Peak Found	Not Found	Not Found	Not Found	Peak Found	Peak Found	Peak Found	Not Found	Not Found	Peak Found	Not Found	Not Found	Peak Found	Peak Found	Not Found
	FALSE	High	[K].TYFPHFDLSHGSAQVK.[G]		0.00109178	0.00105722	2	2	618	P01966; P69905	P01966 [42-57]; P69905 [42-57]		0	1833.89	TRUE	179.9	50.5	61.9	196.3	148.6	65.2	75.6	110.1	11.9	22.55	High	High	High	High	High	High	High	High	High	High	High	High	High	High	High	High	High	High	High	High	High	High	High	High
	FALSE	High	[K].TYFPHFDLSHGSAQVKGHGK.[K]		0.00126843	0.00105722	1	1	118	P69905	P69905 [42-61]		1	2213.09	TRUE	155.1	12.8	45.3	351.8	109.5	46.5	56.6	116.6	5.9	59.3	High	High	High	High	High	High	High	High	High	Peak Found	High	High	Peak Found	High	High	Peak Found	High	High	Not Found	High	High	Not Found	High	High
	FALSE	High	[K].TYFPHFDLSHGSAQVKGHGKK.[V]		0.0209267	0.00105722	1	1	20	P69905	P69905 [42-62]		2	2341.18	TRUE	200.6	40.7	69.9	291.5	103.1		74.2	70.9	49.1	84.46	Peak Found	Not Found	Not Found	High	High	Not Found	High	High	High	Not Found	Not Found	Peak Found	Not Found	Not Found	Not Found	Not Found	Peak Found	Not Found	Not Found	Not Found	Not Found	Not Found	Peak Found	High
	FALSE	High	[K].VADALTNAVAHVDDMPNALSALSDLHAHK.[L]		1.25884e-05	0.00105722	1	1	264	P69905	P69905 [63-91]		0	2996.49	TRUE	118.5	67.5	16.8	184.5	120.7	44.6	200.6	120	26.9	69.33	High	Not Found	Not Found	High	High	High	High	High	High	Not Found	Not Found	Not Found	High	High	High	High	High	High	Not Found	Not Found	High	High	High	Peak Found
	FALSE	High	[K].VADALTNAVAHVDDMPNALSALSDLHAHK.[L]	1xOxidation [M15]	0.000101367	0.00105722	1	1	74	P69905	P69905 [63-91]		0	3012.48	TRUE	157.8	45.2	27.4	81.5	211.2	38.8	121.4	175.9	40.8	77.35	High	Not Found	Not Found	High	High	High	High	High	High	Not Found	Not Found	Peak Found	High	High	High	High	High	Not Found	Not Found	Peak Found	Not Found	Peak Found	Peak Found	Peak Found
	FALSE	High	[K].VADALTNAVAHVDDMPNALSALSDLHAHKLR.[V]		0.00157763	0.00105722	1	1	20	P69905	P69905 [63-93]		1	3265.67	TRUE	329.8	50.8		193.8	107.2		74.7	143.8		99.54	Not Found	Not Found	Not Found	High	Peak Found	Not Found	High	High	Peak Found	Not Found	Not Found	Not Found	Not Found	Not Found	Not Found	Peak Found	Not Found	Not Found	Not Found	Not Found	Not Found	Not Found	Not Found	Not Found
	FALSE	High	[K].VGAHAGEYGAEALER.[M]		0.000838806	0.00105722	1	1	911	P69905	P69905 [18-32]		0	1529.73	TRUE	209.3	63.6	66.8	194.4	152.2	37	83.8	74	18.9	26.73	High	High	High	High	High	High	High	High	High	High	High	High	High	High	High	High	High	High	High	High	High	High	High	High
	FALSE	High	[K].VGAHAGEYGAEALERMFLSFPTTK.[T]		0.00335414	0.00105722	1	1	42	P69905	P69905 [18-41]		1	2582.27	TRUE	80.2	157.7	68.9	109	64.5	137.9	104.4	127.7	49.6	51.32	Peak Found	Not Found	Not Found	High	Not Found	Not Found	High	High	Not Found	Not Found	Not Found	Not Found	Not Found	Not Found	High	High	Not Found	Not Found	Not Found	Peak Found	Not Found	Peak Found	Peak Found	Not Found
FALSE	High	Master Protein	P68871	Hemoglobin subunit beta OS=Homo sapiens GN=HBB PE=1 SV=2	0	TRUE	308.453	97	22	6061	15	147	16	7.28	16267.2	22	165.8	78.6	74.8	163.6	172.7	63.6	78.3	79.2	23.5	High	High	High	High	High	High	High	High	High	High	High	High	High	High	High	High	High	High	High	High	High	High	High	High
	Checked	Confidence	Annotated Sequence	Modifications	Qvality PEP	Qvality q-value	# Protein Groups	# Proteins	# PSMs	Master Protein Accessions	Positions in Master Proteins	Modifications in Master Proteins	# Missed Cleavages	Theo. MH+ [Da]	Contaminant	Abundances (Grouped): 3D7, DHA	Abundances (Grouped): 3D7, DMSO	Abundances (Grouped): 3D7, untreated	Abundances (Grouped): R561H, DHA	Abundances (Grouped): R561H, DMSO	Abundances (Grouped): R561H, untreated	Abundances (Grouped): Vps60, DHA	Abundances (Grouped): Vps60, DMSO	Abundances (Grouped): Vps60, untreated	Abundances (Grouped) CV [%]: 3D7, DHA	Found in Sample: [S20] F20: Sample, 7_1, 3D7, DHA	Found in Sample: [S21] F21: Sample, 7_2, 3D7, DHA	Found in Sample: [S22] F22: Sample, 7_3, 3D7, DHA	Found in Sample: [S23] F23: Sample, 8_1, 3D7, DHA	Found in Sample: [S24] F24: Sample, 8_2, 3D7, DHA	Found in Sample: [S25] F25: Sample, 8_3, 3D7, DHA	Found in Sample: [S26] F26: Sample, 9_1, 3D7, DHA	Found in Sample: [S27] F27: Sample, 9_2, 3D7, DHA	Found in Sample: [S28] F28: Sample, 9_3, 3D7, DHA	Found in Sample: [S12] F12: Sample, 4_1, 3D7, DMSO	Found in Sample: [S13] F13: Sample, 4_2, 3D7, DMSO	Found in Sample: [S14] F14: Sample, 4_3, 3D7, DMSO	Found in Sample: [S15] F15: Sample, 5_1, 3D7, DMSO	Found in Sample: [S16] F16: Sample, 5_2, 3D7, DMSO	Found in Sample: [S17] F17: Sample, 6_1, 3D7, DMSO	Found in Sample: [S18] F18: Sample, 6_2, 3D7, DMSO	Found in Sample: [S19] F19: Sample, 6_3, 3D7, DMSO	Found in Sample: [S1] F1: Sample, 1_1, 3D7, untreated	Found in Sample: [S2] F2: Sample, 1_2, 3D7, untreated	Found in Sample: [S3] F3: Sample, 1_3, 3D7, untreated	Found in Sample: [S4] F4: Sample, 1_4, 3D7, untreated	Found in Sample: [S5] F5: Sample, 1_5, 3D7, untreated	Found in Sample: [S6] F6: Sample, 2_1, 3D7, untreated	Found in Sample: [S7] F7: Sample, 2_2, 3D7, untreated
	FALSE	High	[K].EFTPPVQAAYQK.[V]		0.0176253	0.00105722	1	1	269	P68871	P68871 [122-133]		0	1378.7	TRUE	110.6	111.7	90.5	134.6	183.3	81.3	91.4	55.8	40.7	31.95	High	High	High	High	High	High	High	High	High	High	High	High	High	High	High	High	High	High	High	High	High	High	High	High
	FALSE	High	[R].FFESFGDLSTPDAVMGNPK.[V]		6.95149e-05	0.00105722	1	1	849	P68871	P68871 [42-60]		0	2058.95	TRUE	243.5	84.9	71.1	163.3	126.5	30.3	92.2	74.8	13.4	69.09	High	High	High	High	High	High	High	High	High	High	High	High	High	High	High	High	High	High	High	High	High	High	High	High
	FALSE	High	[R].FFESFGDLSTPDAVMGNPK.[V]	1xOxidation [M15]	6.34752e-05	0.00105722	1	1	156	P68871	P68871 [42-60]		0	2074.94	TRUE	267.1	94	66.7	99.8	141.5	35.1	89.1	87.1	19.5	41.07	High	High	High	High	High	High	High	High	High	Peak Found	High	High	High	High	High	High	High	Not Found	Not Found	Peak Found	High	High	Peak Found	High
	FALSE	High	[R].FFESFGDLSTPDAVMGNPKVK.[A]		0.00319067	0.00105722	1	1	25	P68871	P68871 [42-62]		1	2286.11	TRUE	278.1	32	80.3	244.5	115.4	17		54.1	78.6	79.1	High	High	High	Peak Found	High	High	High	High	High	High	Peak Found	High	Peak Found	Peak Found	High	High	High	High	Not Found	Not Found	High	Not Found	High	Peak Found
	FALSE	High	[R].FFESFGDLSTPDAVMGNPKVK.[A]	1xOxidation [M15]	0.0184402	0.00105722	1	1	20	P68871	P68871 [42-62]		1	2302.11	TRUE	264.9	40.9	158.1	165.1			13.3	257.8		64.02	High	High	High	High	High	High	High	High	High	High	High	High	Peak Found	Not Found	High	High	High	Not Found	Not Found	Not Found	Not Found	Peak Found	Peak Found	Not Found
	FALSE	High	[K].GTFATLSELHCDK.[L]	1xCarbamidomethyl [C11]	0.0145107	0.00105722	1	1	114	P68871	P68871 [84-96]		0	1478.69	TRUE	182.6	75.7	123.8	69.1	93.7	63.7	179.7	55.8	56	59.28	High	High	High	High	High	High	High	High	High	High	High	High	High	High	High	High	High	High	High	High	High	High	High	High
	FALSE	High	[K].GTFATLSELHCDKLHVDPENFR.[L]	1xCarbamidomethyl [C11]	0.00386125	0.00105722	1	1	26	P68871	P68871 [84-105]		1	2586.24	TRUE	171.4	78.8	111.3	55.2	101.6	15.5	159.7	199.5	7.1	37.54	Not Found	Not Found	Not Found	High	Peak Found	Peak Found	High	High	High	Not Found	Not Found	Not Found	High	High	High	High	High	Not Found	Peak Found	Not Found	Not Found	Not Found	Not Found	Not Found
	FALSE	High	[K].KVLGAFSDGLAHLDNLK.[G]		0.000575235	0.00105722	2	2	167	P02042; P68871	P02042 [67-83]; P68871 [67-83]		1	1797.99	TRUE	183.4	47.8	43.6	231.2	144.7	56.2	72	105.7	15.3	33.63	High	Not Found	Not Found	High	High	High	High	High	High	Peak Found	Not Found	Not Found	High	High	High	High	High	High	High	High	High	High	High	High
	FALSE	High	[K].LHVDPENFR.[L]		0.0663251	0.00105722	2	2	17	P02042; P68871	P02042 [97-105]; P68871 [97-105]		0	1126.56	TRUE	115.7	77.7	521.3		35.6	37.6	54.7	4.4	53	83.09	Peak Found	Not Found	Peak Found	High	Peak Found	Peak Found	High	High	Peak Found	Peak Found	Peak Found	Not Found	Peak Found	Peak Found	High	High	High	High	Peak Found	Not Found	Peak Found	High	Peak Found	Not Found
	FALSE	High	[R].LLGNVLVCVLAHHFGK.[E]	1xCarbamidomethyl [C8]	0.00341564	0.00105722	1	1	55	P68871	P68871 [106-121]		0	1776.99	TRUE	190.2	77.3	8.1	104.2	87.4	64.5	252.2	76.7	39.4	29.65	Not Found	Not Found	Not Found	High	High	High	High	High	High	Not Found	Not Found	Not Found	High	High	High	High	High	Not Found	Not Found	Peak Found	Not Found	Not Found	Not Found	Not Found
	FALSE	High	[R].LLGNVLVCVLAHHFGKEFTPPVQAAYQK.[V]	1xCarbamidomethyl [C8]	0.0158845	0.00105722	1	1	33	P68871	P68871 [106-133]		1	3136.68	TRUE	226.3	61.3	16.7	133.6	113.1		124.6	105.5	118.9	55.12	Not Found	Not Found	Not Found	High	Not Found	Not Found	High	High	Peak Found	Not Found	Not Found	Not Found	Not Found	Not Found	High	High	High	Not Found	Not Found	Peak Found	Not Found	Not Found	Not Found	Not Found
	FALSE	High	[R].LLVVYPWTQR.[F]		0.0162478	0.00105722	5	6	724	P02100; P02042; P02070; P69891; P68871	P02100 [32-41]; P02042 [32-41]; P02070 [30-39]; P69891 [32-41]; P68871 [32-41]		0	1274.73	TRUE	120.1	64.3	53.1	213.6	181.4	51.4	88.8	105.2	22.2	56.8	High	High	High	High	High	High	High	High	High	High	High	High	High	High	High	High	High	High	Not Found	High	High	High	High	High
	FALSE	High	[R].LLVVYPWTQRFFESFGDLSTPDAVMGNPK.[V]		0.00324917	0.00105722	1	1	8	P68871	P68871 [32-60]		1	3314.66	TRUE	757	143								30.76	Not Found	Not Found	Not Found	High	Not Found	Not Found	High	High	Not Found	Not Found	Not Found	Not Found	Not Found	Not Found	Peak Found	High	Not Found	Not Found	Not Found	Not Found	Not Found	Not Found	Not Found	Not Found
	FALSE	High	[R].LLVVYPWTQRFFESFGDLSTPDAVMGNPK.[V]	1xOxidation [M25]	0.00752403	0.00105722	1	1	2	P68871	P68871 [32-60]		1	3330.65	TRUE											Not Found	Not Found	Not Found	Not Found	Not Found	Not Found	High	Not Found	Not Found	Not Found	Not Found	Not Found	Not Found	Not Found	Not Found	Not Found	Not Found	Not Found	Not Found	Not Found	Not Found	Not Found	Not Found	Not Found
	FALSE	High	[-].MVHLTPEEK.[TS]	1xMet-loss [N-Term]	0.112254	0.00302757	2	2	373	P02042; P68871	P02042 [1-9]; P68871 [1-9]	P02042 1xMet-loss [N-Term]; P68871 1xMet-loss [N-Term]	0	952.51	TRUE	201.3	52.5	177.3	172	103.3	69.3	41.4	77.2	5.7	32.95	High	High	High	High	High	High	High	High	High	High	High	High	High	High	High	High	High	High	High	High	High	High	High	High
	FALSE	High	[-].MVHLTPEEKSAVTALWGK.[V]	1xMet-loss [N-Term]	0.00123431	0.00105722	1	1	97	P68871	P68871 [1-18]	P68871 1xMet-loss [N-Term]	1	1866.01	TRUE	106.6	16.5	80.9	125.7	181.2	88.3	46.1	223.7	30.9	81.82	High	High	Peak Found	High	High	High	High	High	High	High	Not Found	Peak Found	Peak Found	Peak Found	High	High	High	High	Not Found	Peak Found	High	High	High	Not Found
	FALSE	High	[-].MVHLTPEEKSAVTALWGKVNVDEVGGEALGR.[L]	1xMet-loss [N-Term]	0.00200728	0.00105722	1	1	13	P68871	P68871 [1-31]	P68871 1xMet-loss [N-Term]	2	3161.66	TRUE	900									135.01	High	Not Found	Not Found	High	Not Found	Not Found	High	High	Not Found	Not Found	Not Found	Not Found	Not Found	Not Found	Not Found	Not Found	Not Found	Not Found	Not Found	Not Found	Not Found	Not Found	Not Found	Not Found
	FALSE	High	[-].MVHLTPEEKSAVTALWGKVNVDEVGGEALGR.[L]	1xMet-loss+Acetyl [N-Term]	0.216998	0.00874094	1	1	1	P68871	P68871 [1-31]	P68871 1xMet-loss+Acetyl [N-Term]	2	3203.67	TRUE	715.6	184.4								67.49	Not Found	Not Found	Not Found	Peak Found	Not Found	Not Found	Peak Found	High	Not Found	Not Found	Not Found	Not Found	Not Found	Not Found	Not Found	Peak Found	Not Found	Not Found	Not Found	Not Found	Not Found	Not Found	Not Found	Not Found
	FALSE	High	[K].SAVTALWGK.[V]		0.0270606	0.00105722	1	1	776	P68871	P68871 [10-18]		0	932.52	TRUE	89.8	62.8	72.5	186.1	188.6	74.5	98.7	94.4	32.7	46.54	High	High	High	High	High	High	High	High	High	High	High	High	High	High	High	High	High	High	Peak Found	High	High	High	High	High
	FALSE	High	[K].SAVTALWGKVNVDEVGGEALGR.[L]		3.42123e-05	0.00105722	1	1	163	P68871	P68871 [10-31]		1	2228.17	TRUE	190.9	11.6	54.3	243.5	240	30.7	36.5	82.5	10	109.86	High	High	Peak Found	High	High	High	High	High	High	High	Peak Found	Peak Found	Peak Found	Peak Found	High	High	High	High	Not Found	High	High	High	High	Not Found
	FALSE	High	[K].VLGAFSDGLAHLDNLK.[G]		0.000702567	0.00105722	2	2	355	P02042; P68871	P02042 [68-83]; P68871 [68-83]		0	1669.89	TRUE	118.4	55.2	75.6	215.8	165.8	82.3	87.1	79.6	20.3	45.95	High	High	High	High	High	High	High	High	High	High	High	High	High	High	High	High	High	High	High	High	High	High	High	High
	FALSE	High	[K].VLGAFSDGLAHLDNLKGTFATLSELHCDK.[L]	1xCarbamidomethyl [C27]	0.0563272	0.00105722	1	1	5	P68871	P68871 [68-96]		1	3129.57	TRUE	106.2	149.4	165.4			210.9	103.2	103.6	61.3	36.39	Not Found	Peak Found	Peak Found	Not Found	Peak Found	Not Found	Not Found	Not Found	Not Found	Not Found	Peak Found	Peak Found	Not Found	Not Found	Not Found	Not Found	Not Found	Not Found	Not Found	Not Found	Not Found	Not Found	Not Found	Peak Found
	FALSE	High	[K].VNVDEVGGEALGR.[L]		0.000738581	0.00105722	1	1	1024	P68871	P68871 [19-31]		0	1314.66	TRUE	199.8	64.4	80.3	183.5	161.5	56.8	60.2	74.1	19.5	24.55	High	High	High	High	High	High	High	High	High	High	High	High	High	High	High	High	High	High	High	High	High	High	High	High
	FALSE	High	[K].VNVDEVGGEALGRLLVVYPWTQR.[F]		0.00400411	0.00105722	1	1	2	P68871	P68871 [19-41]		1	2570.37	TRUE											Not Found	Not Found	Not Found	Not Found	Not Found	Not Found	Not Found	Not Found	Not Found	Not Found	Not Found	Not Found	Not Found	Not Found	Not Found	Not Found	Not Found	Not Found	Not Found	Not Found	Not Found	Not Found	Not Found	Not Found
	FALSE	High	[K].VVAGVANALAHK.[Y]		0.00798085	0.00105722	2	2	185	P02042; P68871	P02042 [134-145]; P68871 [134-145]		0	1149.67	TRUE	87.8	64.6	93.9	168.5	163.3	127.3	106.2	54	34.3	44.66	High	High	High	High	High	High	High	High	High	High	High	High	High	High	High	High	High	High	High	High	High	High	High	High
	FALSE	High	[K].VVAGVANALAHKYH.[-]		0.00409606	0.00105722	2	2	602	P02042; P68871	P02042 [134-147]; P68871 [134-147]		1	1449.8	TRUE	159.8	34.9	105.8	202.1	126.6	102.8	47.7	103.7	16.6	37.33	High	High	High	High	High	High	High	High	High	High	High	High	High	High	High	High	High	High	High	High	High	High	High	High
FALSE	High	Master Protein	ENSEMBL:ENSBTAP00000024146	(Bos taurus) similar to alpha-2-macroglobulin isoform 1 [OS=Bos taurus]	0	TRUE	296.683	39	42	1169	39	1477	164.2	6.02	3229.48	42	97.8	23.4	133.5	64.9	48	92	124.1	273.2	43	High	High	High	High	High	High	High	High	High	High	High	High	High	High	High	High	High	High	High	High	High	High	High	High
	Checked	Confidence	Annotated Sequence	Modifications	Qvality PEP	Qvality q-value	# Protein Groups	# Proteins	# PSMs	Master Protein Accessions	Positions in Master Proteins	Modifications in Master Proteins	# Missed Cleavages	Theo. MH+ [Da]	Contaminant	Abundances (Grouped): 3D7, DHA	Abundances (Grouped): 3D7, DMSO	Abundances (Grouped): 3D7, untreated	Abundances (Grouped): R561H, DHA	Abundances (Grouped): R561H, DMSO	Abundances (Grouped): R561H, untreated	Abundances (Grouped): Vps60, DHA	Abundances (Grouped): Vps60, DMSO	Abundances (Grouped): Vps60, untreated	Abundances (Grouped) CV [%]: 3D7, DHA	Found in Sample: [S20] F20: Sample, 7_1, 3D7, DHA	Found in Sample: [S21] F21: Sample, 7_2, 3D7, DHA	Found in Sample: [S22] F22: Sample, 7_3, 3D7, DHA	Found in Sample: [S23] F23: Sample, 8_1, 3D7, DHA	Found in Sample: [S24] F24: Sample, 8_2, 3D7, DHA	Found in Sample: [S25] F25: Sample, 8_3, 3D7, DHA	Found in Sample: [S26] F26: Sample, 9_1, 3D7, DHA	Found in Sample: [S27] F27: Sample, 9_2, 3D7, DHA	Found in Sample: [S28] F28: Sample, 9_3, 3D7, DHA	Found in Sample: [S12] F12: Sample, 4_1, 3D7, DMSO	Found in Sample: [S13] F13: Sample, 4_2, 3D7, DMSO	Found in Sample: [S14] F14: Sample, 4_3, 3D7, DMSO	Found in Sample: [S15] F15: Sample, 5_1, 3D7, DMSO	Found in Sample: [S16] F16: Sample, 5_2, 3D7, DMSO	Found in Sample: [S17] F17: Sample, 6_1, 3D7, DMSO	Found in Sample: [S18] F18: Sample, 6_2, 3D7, DMSO	Found in Sample: [S19] F19: Sample, 6_3, 3D7, DMSO	Found in Sample: [S1] F1: Sample, 1_1, 3D7, untreated	Found in Sample: [S2] F2: Sample, 1_2, 3D7, untreated	Found in Sample: [S3] F3: Sample, 1_3, 3D7, untreated	Found in Sample: [S4] F4: Sample, 1_4, 3D7, untreated	Found in Sample: [S5] F5: Sample, 1_5, 3D7, untreated	Found in Sample: [S6] F6: Sample, 2_1, 3D7, untreated	Found in Sample: [S7] F7: Sample, 2_2, 3D7, untreated
	FALSE	High	[K].AGALCLSR.[D]	1xCarbamidomethyl [C5]	0.0733804	0.00105722	1	1	11	ENSEMBL:ENSBTAP00000024146	ENSEMBL:ENSBTAP00000024146 [772-779]		0	847.445	TRUE	111	50.7	82.6	67	42.8	101.3	145.6	264.9	34.2	43.76	High	Peak Found	Peak Found	High	Peak Found	Peak Found	High	High	Peak Found	Not Found	Peak Found	Not Found	Not Found	Not Found	High	High	Not Found	Peak Found	Peak Found	Peak Found	Peak Found	High	High	Peak Found
	FALSE	High	[K].ALLAYAFALAGNQER.[R]		0.00145371	0.00105722	1	1	57	ENSEMBL:ENSBTAP00000024146	ENSEMBL:ENSBTAP00000024146 [1152-1166]		0	1607.85	TRUE	153.8		132.6				268.2	325.4	19.9	23.9	Not Found	Not Found	Not Found	High	High	High	High	High	High	Not Found	Not Found	Not Found	Not Found	Not Found	Not Found	Not Found	High	Not Found	Not Found	Peak Found	High	High	Not Found	High
	FALSE	High	[K].AILYLNTGYQR.[Q]		0.0541252	0.00105722	1	1	22	ENSEMBL:ENSBTAP00000024146	ENSEMBL:ENSBTAP00000024146 [1008-1018]		0	1311.71	TRUE	107	23.1	193.1	92.4	54.8	62.3	102	224.1	41.3	48.93	High	Peak Found	Peak Found	Peak Found	High	Peak Found	Peak Found	Peak Found	High	Peak Found	Not Found	Not Found	Peak Found	Not Found	Peak Found	Peak Found	High	High	Peak Found	High	High	High	High	Peak Found
	FALSE	High	[R].APSAEVEMTAYVILAHVTAQPAPNPEDLKR.[A]		0.00656691	0.00105722	1	1	7	ENSEMBL:ENSBTAP00000024146	ENSEMBL:ENSBTAP00000024146 [1205-1234]		1	3218.65	TRUE	900									88.52	Not Found	Not Found	Not Found	High	Not Found	Not Found	Not Found	High	Not Found	Not Found	Not Found	Not Found	Not Found	Not Found	Not Found	Not Found	Not Found	Not Found	Not Found	Not Found	Not Found	Not Found	Not Found	Not Found
	FALSE	High	[R].ASFSVLGDILGSAMR.[N]		0.000873826	0.00105722	1	1	54	ENSEMBL:ENSBTAP00000024146	ENSEMBL:ENSBTAP00000024146 [950-964]		0	1523.79	TRUE	145.2	41.3	159.1	86.5	47	117.7	96	169.4	37.8	59.81	High	Not Found	Not Found	High	High	High	High	High	High	Not Found	Not Found	Not Found	High	High	High	High	High	High	Not Found	Peak Found	High	Peak Found	High	High
	FALSE	High	[R].ASFSVLGDILGSAMR.[N]	1xOxidation [M14]	0.00446511	0.00105722	1	1	37	ENSEMBL:ENSBTAP00000024146	ENSEMBL:ENSBTAP00000024146 [950-964]		0	1539.78	TRUE	64.3	36.4	107.6	90.4	39.2	170.6	77.4	302.1	12.2	54.25	High	High	Not Found	High	Peak Found	Peak Found	High	High	High	Peak Found	Not Found	Not Found	Not Found	Not Found	Not Found	Not Found	High	High	Not Found	Not Found	High	High	Not Found	Not Found
	FALSE	High	[K].ATVLNYLPK.[C]		0.194965	0.00810664	2	3	14	P01023; ENSEMBL:ENSBTAP00000024146	P01023 [812-820]; ENSEMBL:ENSBTAP00000024146 [817-825]		0	1018.59	TRUE	101.9	140.6	104	69.3		114.1	142.4	174.3	53.5	7.4	Not Found	Not Found	Peak Found	Not Found	Not Found	Not Found	Not Found	Not Found	Peak Found	Not Found	Peak Found	Peak Found	Not Found	Not Found	Not Found	Not Found	Not Found	Not Found	Not Found	Not Found	Not Found	Not Found	Not Found	Peak Found
	FALSE	High	[R].AVDQSVLLMRPEAELSAATVYNLLPVK.[D]		0.0164697	0.00105722	1	1	7	ENSEMBL:ENSBTAP00000024146	ENSEMBL:ENSBTAP00000024146 [599-625]		0	2927.59	TRUE											Not Found	Not Found	Not Found	High	Not Found	Not Found	Not Found	Not Found	Not Found	Not Found	Not Found	Not Found	Not Found	Not Found	Not Found	Not Found	Not Found	Not Found	Not Found	Not Found	Not Found	Not Found	Not Found	Not Found
	FALSE	High	[K].DLFHCVSFTLPR.[SI]	1xCarbamidomethyl [C5]	0.0321033	0.00105722	1	2	23	ENSEMBL:ENSBTAP00000024146	ENSEMBL:ENSBTAP00000024146 [82-93]		0	1491.74	TRUE		48.4	58.4		57.6	87.2	161.4	42.2	444.9		Not Found	Not Found	Not Found	Not Found	Not Found	Not Found	Not Found	Not Found	Not Found	Not Found	Not Found	Not Found	Peak Found	Peak Found	High	High	High	Not Found	Not Found	Peak Found	Not Found	Not Found	Not Found	Not Found
	FALSE	High	[K].DMYSFLQDMGLK.[A]		0.00665688	0.00105722	1	1	5	ENSEMBL:ENSBTAP00000024146	ENSEMBL:ENSBTAP00000024146 [667-678]		0	1447.66	TRUE		134.3					765.7				Not Found	Not Found	Not Found	High	Not Found	Not Found	Not Found	Not Found	Not Found	Not Found	Not Found	Not Found	Not Found	Not Found	Peak Found	Peak Found	Not Found	Not Found	Not Found	Not Found	Not Found	Not Found	Not Found	Not Found
	FALSE	High	[R].DTGLGLSPTASLR.[V]		0.0538857	0.00105722	1	1	70	ENSEMBL:ENSBTAP00000024146	ENSEMBL:ENSBTAP00000024146 [780-792]		0	1287.69	TRUE	76.8	19.7	133.9	72.4	80.1	134.6	94.6	222.4	65.6	51.78	High	High	High	High	High	High	High	High	High	High	Not Found	Not Found	Peak Found	Peak Found	High	High	High	High	Peak Found	High	High	High	High	High
	FALSE	High	[K].FQVENSNR.[L]		0.183554	0.00810664	1	1	3	ENSEMBL:ENSBTAP00000024146	ENSEMBL:ENSBTAP00000024146 [1294-1301]		0	993.475	TRUE	92.4	11.9	166.7	90	46.9	137	44.9	268.6	41.5	44.42	Peak Found	Peak Found	Peak Found	High	Not Found	Not Found	Peak Found	Peak Found	Not Found	Not Found	Not Found	Not Found	Not Found	Not Found	Peak Found	Not Found	Not Found	Not Found	Not Found	Peak Found	Not Found	Peak Found	High	Not Found
	FALSE	High	[K].GATEITTTITK.[L]		0.168535	0.00810664	1	1	11	ENSEMBL:ENSBTAP00000024146	ENSEMBL:ENSBTAP00000024146 [339-349]		0	1135.62	TRUE	81.3	3.2	128.4	106.8		92.9	139.1	341.4	6.9	52.5	High	Peak Found	Peak Found	Peak Found	Peak Found	Peak Found	Not Found	High	Peak Found	Not Found	Not Found	Not Found	Peak Found	Peak Found	Peak Found	Peak Found	Peak Found	High	Not Found	Peak Found	High	Not Found	Peak Found	Peak Found
	FALSE	High	[R].GNSEGNTWLTAFVLK.[S]		0.00393203	0.00105722	1	1	7	ENSEMBL:ENSBTAP00000024146	ENSEMBL:ENSBTAP00000024146 [1037-1051]		0	1636.83	TRUE							304.7	488.8	106.5		Not Found	Not Found	Not Found	Not Found	Not Found	Not Found	Not Found	Not Found	Not Found	Not Found	Not Found	Not Found	Not Found	Not Found	Not Found	Not Found	Not Found	High	Not Found	Not Found	High	Not Found	Not Found	Not Found
	FALSE	High	[K].GSGGTAEHPFTVEEFVLPK.[F]		0.0131357	0.00105722	1	1	17	ENSEMBL:ENSBTAP00000024146	ENSEMBL:ENSBTAP00000024146 [210-228]		0	2001.99	TRUE	281.8	80.9						537.2		41.85	Peak Found	Not Found	Not Found	High	Not Found	Not Found	High	High	Not Found	Not Found	Not Found	Not Found	Not Found	Not Found	Peak Found	Peak Found	Not Found	High	Not Found	Not Found	Not Found	Not Found	Not Found	Not Found
	FALSE	High	[K].HFDGSYSTFGEHR.[G]		0.00389648	0.00105722	1	1	35	ENSEMBL:ENSBTAP00000024146	ENSEMBL:ENSBTAP00000024146 [1024-1036]		0	1539.66	TRUE	114.4	29.4	182.1	100.2		128.4	145.3	183	17.1	28.68	High	High	High	High	Not Found	Not Found	Peak Found	High	High	High	Not Found	Not Found	Not Found	Not Found	Peak Found	Peak Found	Not Found	High	Not Found	High	High	High	High	High
	FALSE	High	[R].IAQWQNLEVENGLQQLTFPLSSEPFQGSYK.[V]		0.00389648	0.00105722	1	1	5	ENSEMBL:ENSBTAP00000024146	ENSEMBL:ENSBTAP00000024146 [175-204]		0	3451.72	TRUE											Not Found	Not Found	Not Found	Not Found	Not Found	Not Found	Not Found	Not Found	Not Found	Not Found	Not Found	Not Found	Not Found	Not Found	Not Found	Not Found	Not Found	Not Found	Not Found	Not Found	Not Found	Not Found	Not Found	Not Found
	FALSE	High	[K].ICPQPEEHR.[I]	1xCarbamidomethyl [C2]	0.0228006	0.00105722	1	1	22	ENSEMBL:ENSBTAP00000024146	ENSEMBL:ENSBTAP00000024146 [690-698]		0	1165.54	TRUE	115.3	49.5	36.1	78.5	41.9	128.9	83.2	366.8		31.01	Peak Found	Peak Found	Not Found	High	Peak Found	Peak Found	Peak Found	High	Peak Found	Peak Found	Peak Found	Peak Found	Not Found	Not Found	High	High	High	Not Found	Not Found	Not Found	Peak Found	Peak Found	Peak Found	Peak Found
	FALSE	High	[R].LLIYAILPDGEVVGDSAR.[Y]		0.000422313	0.00105722	1	1	88	ENSEMBL:ENSBTAP00000024146	ENSEMBL:ENSBTAP00000024146 [540-557]		0	1901.04	TRUE	99.2	20	208.3	53.9	45.9	89.2	98.4	259.2	25.7	88.3	High	High	High	High	High	High	High	High	High	Peak Found	Not Found	High	High	High	High	High	High	Peak Found	High	High	High	High	High	High
	FALSE	High	[R].LLIYAILPDGEVVGDSARYEIEHCLANK.[V]	1xCarbamidomethyl [C24]	0.17555	0.00810664	1	1	1	ENSEMBL:ENSBTAP00000024146	ENSEMBL:ENSBTAP00000024146 [540-567]		1	3158.62	TRUE		147				513.7	91.3	95.4	52.5		Not Found	Not Found	Not Found	Not Found	Not Found	Not Found	Not Found	Not Found	Not Found	Not Found	Not Found	Not Found	Not Found	Not Found	Peak Found	Peak Found	Not Found	Not Found	Not Found	Not Found	Not Found	Not Found	Not Found	Not Found
	FALSE	High	[R].LLTEDIYQPR.[A]		0.0252924	0.00105722	1	1	25	ENSEMBL:ENSBTAP00000024146	ENSEMBL:ENSBTAP00000024146 [1195-1204]		0	1247.66	TRUE	88.4	33.1	177.7	98.7	76.1	142.9	74	161.9	47.3	52.48	High	High	High	High	High	High	Peak Found	High	Peak Found	Peak Found	Peak Found	High	Not Found	Not Found	Peak Found	Peak Found	Peak Found	Not Found	Not Found	Peak Found	Not Found	High	High	High
	FALSE	High	[K].LPPNVVEESAR.[A]		0.0110596	0.00105722	2	2	107	P01023; ENSEMBL:ENSBTAP00000024146	P01023 [935-945]; ENSEMBL:ENSBTAP00000024146 [939-949]		0	1210.64	TRUE	79.4	20	133.4	84.4	56.8	142.5	133.9	196.6	52.9	20.74	High	High	High	High	High	High	High	High	High	High	Peak Found	Peak Found	Peak Found	Peak Found	Peak Found	Peak Found	High	High	High	High	High	High	High	High
	FALSE	High	[K].IQEEGTEVELTGK.[G]		0.00500173	0.00105722	1	1	24	ENSEMBL:ENSBTAP00000024146	ENSEMBL:ENSBTAP00000024146 [326-338]		0	1432.72	TRUE			161	41			241.1	456.8			High	Not Found	Not Found	High	Not Found	Not Found	High	High	Not Found	Not Found	Not Found	Not Found	Not Found	Not Found	High	High	Not Found	High	Not Found	High	High	Peak Found	Not Found	Not Found
	FALSE	High	[R].IVLLDESFHPLNELVPLVYVEDPK.[G]		0.000325937	0.00105722	1	1	5	ENSEMBL:ENSBTAP00000024146	ENSEMBL:ENSBTAP00000024146 [148-171]		0	2778.5	TRUE											Not Found	Not Found	Not Found	Not Found	Not Found	Not Found	Not Found	Not Found	Not Found	Not Found	Not Found	Not Found	Not Found	Not Found	Not Found	Not Found	Not Found	Not Found	Not Found	Not Found	Not Found	Not Found	Not Found	Not Found
	FALSE	High	[R].IVLLDESFHPLNELVPLVYVEDPKGNR.[I]		0.000939732	0.00105722	1	1	12	ENSEMBL:ENSBTAP00000024146	ENSEMBL:ENSBTAP00000024146 [148-174]		1	3105.66	TRUE					544.8			355.2			Not Found	Not Found	Not Found	High	Not Found	Not Found	Not Found	Not Found	Not Found	Not Found	Not Found	Not Found	Not Found	Not Found	Not Found	Not Found	Not Found	Not Found	Not Found	Not Found	Not Found	Not Found	Not Found	Not Found
	FALSE	High	[R].NALFCLDSAWK.[S]	1xCarbamidomethyl [C5]	0.052238	0.00105722	1	1	6	ENSEMBL:ENSBTAP00000024146	ENSEMBL:ENSBTAP00000024146 [1127-1137]		0	1324.64	TRUE			203.3				253.7	443			Not Found	Not Found	Not Found	Not Found	Not Found	Not Found	Not Found	Not Found	Not Found	Not Found	Not Found	Not Found	Not Found	Not Found	Not Found	Not Found	Not Found	Not Found	Not Found	Not Found	Not Found	Not Found	Peak Found	Not Found
	FALSE	High	[R].NPSNCYGEESNAVCEK.[F]	2xCarbamidomethyl [C5; C14]	0.00759257	0.00105722	1	1	6	ENSEMBL:ENSBTAP00000024146	ENSEMBL:ENSBTAP00000024146 [274-289]		0	1857.74	TRUE			718.5				74.5	107			Not Found	Not Found	Not Found	Not Found	Not Found	Not Found	Not Found	Not Found	Not Found	Not Found	Not Found	Not Found	Not Found	Not Found	Not Found	Not Found	Not Found	Not Found	Not Found	Not Found	Not Found	Peak Found	Not Found	Not Found
	FALSE	High	[K].QQNCQGGFSSTQDTVVALHALSR.[Y]	1xCarbamidomethyl [C4]	0.00759257	0.00105722	1	1	3	ENSEMBL:ENSBTAP00000024146	ENSEMBL:ENSBTAP00000024146 [1245-1267]		0	2504.19	TRUE							539.8		360.2		Not Found	Not Found	Not Found	Not Found	Not Found	Not Found	Not Found	Not Found	Not Found	Not Found	Not Found	Not Found	Not Found	Not Found	Not Found	Not Found	Not Found	Not Found	Not Found	Not Found	Not Found	Not Found	Not Found	Not Found
	FALSE	High	[R].QTVSWAVTPK.[S]		0.194965	0.00810664	2	2	8	P01023; ENSEMBL:ENSBTAP00000024146	P01023 [854-863]; ENSEMBL:ENSBTAP00000024146 [858-867]		0	1116.6	TRUE	77.9	96.5	182.3	50.7		108.6	142.8	190.5	50.7	70.42	Peak Found	Not Found	Not Found	Peak Found	Not Found	Not Found	Peak Found	Not Found	Not Found	Peak Found	Not Found	Not Found	Not Found	Not Found	High	High	Not Found	Not Found	Not Found	Peak Found	Not Found	Not Found	Peak Found	Not Found
	FALSE	High	[R].SGTHTLPVEQGDMQGHFSMSVPVESDIAPVAR.[L]		0.0335771	0.00105722	1	1	20	ENSEMBL:ENSBTAP00000024146	ENSEMBL:ENSBTAP00000024146 [508-539]		0	3379.6	TRUE		900									High	Not Found	Not Found	High	Not Found	Not Found	High	High	Not Found	Not Found	Not Found	Not Found	Not Found	Not Found	High	High	Not Found	High	Not Found	Not Found	High	High	High	Not Found
	FALSE	High	[R].SLFTDVVAEK.[D]		0.0866387	0.00105722	1	1	31	ENSEMBL:ENSBTAP00000024146	ENSEMBL:ENSBTAP00000024146 [72-81]		0	1108.59	TRUE	131.7	48.5	209	33.3		89.7	147.4	174.3	66.1	53.4	High	Not Found	Peak Found	High	Peak Found	Not Found	High	High	High	Not Found	Not Found	Not Found	High	High	High	High	High	High	Not Found	High	High	High	High	Not Found
	FALSE	High	[R].SLFTDVVAEKDLFHCVSFTLPR.[S]	1xCarbamidomethyl [C15]	0.000165597	0.00105722	1	1	31	ENSEMBL:ENSBTAP00000024146	ENSEMBL:ENSBTAP00000024146 [72-93]		1	2581.31	TRUE	46.1		127.8	103.3	79.2	198.6	118.9	170.2	55.9		Not Found	Not Found	Not Found	Not Found	Not Found	Peak Found	High	High	Not Found	Not Found	Not Found	Not Found	Not Found	Not Found	Not Found	Not Found	High	Not Found	Peak Found	Peak Found	Not Found	Not Found	Not Found	Not Found
	FALSE	High	[R].SNSFVYLEPLPR.[E]		0.0134363	0.00105722	1	1	21	ENSEMBL:ENSBTAP00000024146	ENSEMBL:ENSBTAP00000024146 [455-466]		0	1421.74	TRUE	137.1	42.3	272.8		24.9	23.7	80.3	295.4	23.3	41.78	High	Peak Found	Peak Found	High	Not Found	Peak Found	High	High	Not Found	Not Found	Peak Found	Not Found	Not Found	Not Found	Peak Found	Peak Found	Not Found	High	Not Found	High	High	High	High	Not Found
	FALSE	High	[R].SPTSQEVMFLTIQVK.[G]		0.00513982	0.00105722	1	1	15	ENSEMBL:ENSBTAP00000024146	ENSEMBL:ENSBTAP00000024146 [94-108]		0	1707.9	TRUE	170.2	61.4	241			133.8	102.6	168.6	22.4	52.6	Peak Found	Peak Found	Not Found	High	Not Found	Not Found	High	High	Peak Found	Not Found	Not Found	Not Found	Not Found	Not Found	Peak Found	Peak Found	Not Found	Not Found	Not Found	High	Not Found	High	High	Not Found
	FALSE	High	[R].STGTLLNNAIK.[G]		0.132462	0.00384007	1	1	19	ENSEMBL:ENSBTAP00000024146	ENSEMBL:ENSBTAP00000024146 [1086-1096]		0	1131.64	TRUE	114.8	54.2	132.6	141.3	87.5	81	94.8	172	21.8	22.18	High	Peak Found	Peak Found	Peak Found	Peak Found	Peak Found	High	High	Peak Found	Peak Found	Peak Found	Peak Found	Not Found	Not Found	Peak Found	Peak Found	Not Found	High	Peak Found	Peak Found	High	High	Peak Found	Peak Found
	FALSE	High	[R].TEVSNNHVLIYLDK.[V]		0.0591365	0.00105722	1	1	7	ENSEMBL:ENSBTAP00000024146	ENSEMBL:ENSBTAP00000024146 [1411-1424]		0	1644.86	TRUE		640.3	259.7								Not Found	Not Found	Not Found	Not Found	Not Found	Not Found	Not Found	Not Found	Not Found	Not Found	Not Found	Not Found	Not Found	Not Found	High	Not Found	High	Not Found	Not Found	Not Found	Peak Found	Not Found	Not Found	Not Found
	FALSE	High	[K].TQTVQAHYVLK.[G]		0.0322478	0.00105722	1	1	15	ENSEMBL:ENSBTAP00000024146	ENSEMBL:ENSBTAP00000024146 [473-483]		0	1287.71	TRUE	56.6	184.6	141.5	68.8	69.3	57	129.7	170.8	21.6	125.32	Peak Found	High	Peak Found	High	Peak Found	Peak Found	High	High	High	Not Found	Peak Found	Peak Found	Peak Found	Peak Found	Not Found	Not Found	Peak Found	Not Found	Peak Found	Peak Found	Not Found	Peak Found	Not Found	Peak Found
	FALSE	High	[R].VFQPFFVELTMPYSVIR.[G]		0.00233203	0.00105722	1	1	3	ENSEMBL:ENSBTAP00000024146	ENSEMBL:ENSBTAP00000024146 [793-809]		0	2073.09	TRUE											Not Found	Not Found	Not Found	Not Found	Not Found	Not Found	High	Not Found	Not Found	Not Found	Not Found	Not Found	Not Found	Not Found	Not Found	Not Found	Not Found	Not Found	Not Found	Not Found	Not Found	Not Found	Not Found	Not Found
	FALSE	High	[K].VGLNFSPGQSFPASQAHLR.[V]		0.000647383	0.00105722	1	1	89	ENSEMBL:ENSBTAP00000024146	ENSEMBL:ENSBTAP00000024146 [568-586]		0	2013.03	TRUE	79	21.9	138.8	66	60.3	105.4	95.5	295.1	38.1	52.01	High	High	High	High	High	High	High	High	High	High	High	Peak Found	High	Peak Found	High	High	High	High	Not Found	High	High	High	High	High
	FALSE	High	[K].VSESLSLK.[L]		0.179151	0.00810664	1	1	23	ENSEMBL:ENSBTAP00000024146	ENSEMBL:ENSBTAP00000024146 [931-938]		0	862.488	TRUE	177	28.4	181.3	84.2	84.9	165.6	54.1	88.5	36.1	25.87	Peak Found	Peak Found	High	High	Peak Found	Peak Found	High	High	High	Peak Found	Not Found	Not Found	Peak Found	Peak Found	Peak Found	Not Found	Peak Found	Not Found	Peak Found	High	Not Found	High	Peak Found	Peak Found
	FALSE	High	[R].VTASPQSLCALR.[A]	1xCarbamidomethyl [C9]	0.0150454	0.00105722	1	1	76	ENSEMBL:ENSBTAP00000024146	ENSEMBL:ENSBTAP00000024146 [587-598]		0	1302.68	TRUE	63.8	28.2	115.3	61.9	58.1	111.2	105.9	308.8	46.8	64.35	High	High	High	High	High	High	High	High	High	High	High	High	Peak Found	Peak Found	High	High	High	High	High	High	High	High	High	High
	FALSE	High	[R].YEIEHCLANK.[V]	1xCarbamidomethyl [C6]	0.0360744	0.00105722	1	1	78	ENSEMBL:ENSBTAP00000024146	ENSEMBL:ENSBTAP00000024146 [558-567]		0	1276.6	TRUE	137.3	64.1	123.6	49.4	39.2	63.6	86	308.8	28.1	55.98	High	High	High	High	High	High	High	High	High	High	Not Found	Not Found	Peak Found	Not Found	High	High	High	High	High	High	High	High	High	High
	FALSE	High	[R].YGAATFTSAR.[K]		0.00943801	0.00105722	1	1	49	ENSEMBL:ENSBTAP00000024146	ENSEMBL:ENSBTAP00000024146 [1268-1277]		0	1044.51	TRUE	90.7	28.4	204.5	67.4	54.8	124.8	92	201.3	36.2	49.93	High	High	High	High	High	High	High	High	High	Peak Found	High	High	Not Found	Not Found	High	High	Peak Found	Not Found	High	High	Not Found	High	High	High
FALSE	High	Master Protein	P13645	Keratin, type I cytoskeletal 10 OS=Homo sapiens GN=KRT10 PE=1 SV=6	0	TRUE	283.248	58	35	1262	29	584	58.8	5.21	3509.81	35	36.6	34.2	278.1	21.5	73.8	299.2	34.2	88.1	34.3	High	High	High	High	High	High	High	High	High	High	High	High	High	High	High	High	High	High	High	High	High	High	High	High
	Checked	Confidence	Annotated Sequence	Modifications	Qvality PEP	Qvality q-value	# Protein Groups	# Proteins	# PSMs	Master Protein Accessions	Positions in Master Proteins	Modifications in Master Proteins	# Missed Cleavages	Theo. MH+ [Da]	Contaminant	Abundances (Grouped): 3D7, DHA	Abundances (Grouped): 3D7, DMSO	Abundances (Grouped): 3D7, untreated	Abundances (Grouped): R561H, DHA	Abundances (Grouped): R561H, DMSO	Abundances (Grouped): R561H, untreated	Abundances (Grouped): Vps60, DHA	Abundances (Grouped): Vps60, DMSO	Abundances (Grouped): Vps60, untreated	Abundances (Grouped) CV [%]: 3D7, DHA	Found in Sample: [S20] F20: Sample, 7_1, 3D7, DHA	Found in Sample: [S21] F21: Sample, 7_2, 3D7, DHA	Found in Sample: [S22] F22: Sample, 7_3, 3D7, DHA	Found in Sample: [S23] F23: Sample, 8_1, 3D7, DHA	Found in Sample: [S24] F24: Sample, 8_2, 3D7, DHA	Found in Sample: [S25] F25: Sample, 8_3, 3D7, DHA	Found in Sample: [S26] F26: Sample, 9_1, 3D7, DHA	Found in Sample: [S27] F27: Sample, 9_2, 3D7, DHA	Found in Sample: [S28] F28: Sample, 9_3, 3D7, DHA	Found in Sample: [S12] F12: Sample, 4_1, 3D7, DMSO	Found in Sample: [S13] F13: Sample, 4_2, 3D7, DMSO	Found in Sample: [S14] F14: Sample, 4_3, 3D7, DMSO	Found in Sample: [S15] F15: Sample, 5_1, 3D7, DMSO	Found in Sample: [S16] F16: Sample, 5_2, 3D7, DMSO	Found in Sample: [S17] F17: Sample, 6_1, 3D7, DMSO	Found in Sample: [S18] F18: Sample, 6_2, 3D7, DMSO	Found in Sample: [S19] F19: Sample, 6_3, 3D7, DMSO	Found in Sample: [S1] F1: Sample, 1_1, 3D7, untreated	Found in Sample: [S2] F2: Sample, 1_2, 3D7, untreated	Found in Sample: [S3] F3: Sample, 1_3, 3D7, untreated	Found in Sample: [S4] F4: Sample, 1_4, 3D7, untreated	Found in Sample: [S5] F5: Sample, 1_5, 3D7, untreated	Found in Sample: [S6] F6: Sample, 2_1, 3D7, untreated	Found in Sample: [S7] F7: Sample, 2_2, 3D7, untreated
	FALSE	High	[K].ADLEMQIESLTEELAYLKK.[N]		0.111298	0.00302757	1	1	3	P13645	P13645 [267-285]		1	2224.14	TRUE											Not Found	Not Found	Not Found	Not Found	Not Found	Not Found	Not Found	Not Found	Not Found	Not Found	Not Found	Not Found	Not Found	Not Found	Not Found	Not Found	Not Found	Not Found	Not Found	Not Found	Not Found	Not Found	Not Found	Not Found
	FALSE	High	[K].ADLEMQIESLTEELAYLKK.[N]	1xOxidation [M5]	0.00341564	0.00105722	1	1	9	P13645	P13645 [267-285]		1	2240.14	TRUE							544.2		355.8		Not Found	Not Found	Not Found	Not Found	Not Found	Not Found	Not Found	Not Found	Not Found	Not Found	Not Found	Not Found	Not Found	Not Found	Not Found	Not Found	Not Found	Not Found	Not Found	Not Found	Not Found	Not Found	Not Found	Not Found
	FALSE	High	[R].AETECQNTEYQQLLDIK.[I]	1xCarbamidomethyl [C5]	0.00594313	0.00105722	1	1	3	P13645	P13645 [423-439]		0	2082.96	TRUE											Not Found	Not Found	Not Found	Not Found	Not Found	Not Found	Not Found	Not Found	Not Found	Not Found	Not Found	Not Found	Not Found	Not Found	High	Not Found	Not Found	Not Found	Not Found	Not Found	Not Found	Not Found	Not Found	Not Found
	FALSE	High	[R].ALEESNYELEGK.[I]		0.0082756	0.00105722	1	1	122	P13645	P13645 [166-177]		0	1381.65	TRUE	37.1	76.1	193.8	12.6	91.6	273.3	44.9	118	52.6	43.93	High	High	High	High	High	High	High	High	High	High	High	High	High	High	High	High	High	High	High	High	High	High	High	High
	FALSE	High	[KR].DAEAWFNEK.[S]		0.0866387	0.00105722	1	5	43	P13645	P13645 [335-343]		0	1109.49	TRUE	24.2	17	460		42.8	197.4	18.8	119.1	20.7	15.64	Peak Found	Not Found	Not Found	High	Not Found	Not Found	High	High	Not Found	High	Not Found	Not Found	High	High	High	High	Peak Found	High	Not Found	High	High	High	High	Not Found
	FALSE	High	[K].DAEAWFNEKSK.[E]		0.0727393	0.00105722	1	1	3	P13645	P13645 [335-345]		1	1324.62	TRUE		192.5						707.5			Not Found	Not Found	Not Found	Not Found	Not Found	Not Found	Not Found	Not Found	Not Found	Not Found	Not Found	Not Found	Not Found	Not Found	Not Found	Not Found	Peak Found	Not Found	Not Found	Not Found	High	Not Found	Not Found	Not Found
	FALSE	High	[K].ELTTEIDNNIEQISSYK.[S]		0.00206277	0.00105722	1	1	1	P13645	P13645 [346-362]		0	1996.97	TRUE											Not Found	Not Found	Not Found	Not Found	Not Found	Not Found	Not Found	Not Found	Not Found	Not Found	Not Found	Not Found	Not Found	Not Found	Not Found	Not Found	Not Found	Not Found	Not Found	High	Not Found	Not Found	Not Found	Not Found
	FALSE	High	[K].GSLGGGFSSGGFSGGSFSR.[G]		0.000133749	0.00105722	1	1	95	P13645	P13645 [41-59]		0	1707.77	TRUE	36.8	42	258.6	36.1	75.9	252.1	21	158.6	18.9	107.15	High	High	High	High	High	High	High	High	High	High	High	High	High	High	High	High	High	High	High	High	High	High	High	High
	FALSE	High	[R].GSSGGGCFGGSSGGYGGLGGFGGGSFR.[G]	1xCarbamidomethyl [C7]	4.02935e-05	0.00105722	1	1	14	P13645	P13645 [60-86]		0	2342.98	TRUE			503.4			396.6					High	Not Found	Not Found	Not Found	Not Found	Not Found	Not Found	High	Not Found	High	Not Found	Not Found	Not Found	Not Found	High	High	Not Found	High	Not Found	High	High	High	High	Not Found
	FALSE	High	[R].KDAEAWFNEK.[S]		0.0612642	0.00105722	1	2	11	P13645	P13645 [334-343]		1	1237.58	TRUE	105.9	34.9	206.9		58.2	181.5	115.7	119	77.9	38.01	Peak Found	Not Found	Not Found	Peak Found	Not Found	Peak Found	Peak Found	Peak Found	Peak Found	Not Found	Peak Found	Not Found	Not Found	Not Found	Not Found	Peak Found	Not Found	High	Not Found	High	High	High	Peak Found	Peak Found
	FALSE	High	[K].KNHEEEMKDLR.[N]		0.0273053	0.00105722	1	1	2	P13645	P13645 [285-295]		2	1428.69	TRUE			355.5			530.6	13.9				Not Found	Not Found	Not Found	Not Found	Not Found	Not Found	Not Found	Not Found	Not Found	Not Found	Not Found	Not Found	Not Found	Not Found	Not Found	Not Found	Not Found	Not Found	Not Found	Peak Found	Not Found	Not Found	Not Found	Not Found
	FALSE	High	[KR].LAADDFR.[ATILV]		0.119162	0.00384007	4	27	66	P02533; P13645; P13646; P08779	P02533 [195-201]; P13645 [229-235]; P13646 [185-191]; P08779 [197-203]		0	807.4	TRUE	36.2	74.8	197.1	15.3	74.5	345.4	33.2	75.8	47.7	42.81	High	Peak Found	High	High	High	High	High	High	Peak Found	High	High	High	Not Found	High	High	High	High	High	High	High	High	High	High	Peak Found
	FALSE	High	[R].LASYLDKVR.[A]		0.0258688	0.00105722	3	9	65	P02533; P13645; P08779	P02533 [126-134]; P13645 [157-165]; P08779 [128-136]		1	1064.61	TRUE	21.7	102.5	176.6	17.9	64.6	199.3	50.6	185.3	81.5	72.35	Peak Found	High	Peak Found	Peak Found	High	High	Not Found	Peak Found	Peak Found	High	High	High	High	High	High	High	Peak Found	High	High	High	High	High	High	High
	FALSE	High	[R].LENEIQTYR.[S]		0.0231113	0.00105722	1	1	15	P13645	P13645 [442-450]		0	1165.58	TRUE	52.4	48.2	403.5	11.2	32.7	238.8	26.5	50.4	36.4	77.42	Peak Found	Peak Found	Peak Found	Peak Found	Peak Found	Peak Found	Peak Found	Peak Found	Peak Found	High	High	High	High	High	Peak Found	Peak Found	Peak Found	Peak Found	Peak Found	Peak Found	High	High	Peak Found	High
	FALSE	High	[K].IKEWYEK.[H]		0.0746789	0.00105722	1	1	24	P13645	P13645 [178-184]		1	995.52	TRUE	2	15.8	58.9		5.6	778.8	17.9	6.4	14.6	112.97	Peak Found	Not Found	Not Found	High	Not Found	Not Found	Not Found	Peak Found	Peak Found	Peak Found	Not Found	Not Found	Not Found	Not Found	High	High	Not Found	High	Peak Found	High	High	High	High	Not Found
	FALSE	High	[R].LKYENEVALR.[Q]		0.0214045	0.00105722	1	1	105	P13645	P13645 [236-245]		1	1234.68	TRUE	18.9	46.1	223.4	5.8	61.4	397.5	65.2	47.6	34.1	55.22	High	High	High	High	High	High	High	High	Peak Found	High	High	High	High	High	High	High	High	High	High	High	High	High	High	High
	FALSE	High	[K].IRLENEIQTYR.[S]		0.0453083	0.00105722	1	1	23	P13645	P13645 [440-450]		1	1434.77	TRUE	22.8	38.6	165.8	11.2	35.2	546.3	6.4	23.3	50.4	52.77	High	Not Found	Not Found	High	Not Found	Not Found	High	High	Peak Found	High	Peak Found	Peak Found	Peak Found	High	Not Found	Peak Found	Not Found	High	High	High	High	High	High	Peak Found
	FALSE	High	[R].ISSSKGSLGGGFSSGGFSGGSFSR.[G]		0.000258509	0.00105722	1	1	11	P13645	P13645 [36-59]		1	2210.05	TRUE		175.9	682.4						41.7		Not Found	Not Found	Not Found	High	Not Found	Not Found	Not Found	Not Found	Not Found	High	High	High	Not Found	Not Found	Not Found	Peak Found	Not Found	High	Not Found	Not Found	High	High	Not Found	Not Found
	FALSE	High	[K].NHEEEMKDLR.[N]		0.0687017	0.00105722	1	1	34	P13645	P13645 [286-295]		1	1300.6	TRUE	13.1	20.6	59.5	27.9	19	707.5	22.6	22.1	7.7	60.95	Peak Found	Peak Found	Peak Found	High	Peak Found	Peak Found	High	High	Not Found	Peak Found	Peak Found	Peak Found	High	High	High	High	Peak Found	Peak Found	Peak Found	High	High	Peak Found	Peak Found	Peak Found
	FALSE	High	[R].NVQALEIELQSQLALK.[Q]		0.0145107	0.00105722	1	1	6	P13645	P13645 [371-386]		0	1797.01	TRUE									900		Not Found	Not Found	Not Found	Not Found	Not Found	Not Found	Not Found	Not Found	Not Found	Not Found	Not Found	Not Found	Not Found	Not Found	Not Found	Not Found	Not Found	Not Found	Not Found	Not Found	Not Found	Not Found	Not Found	Not Found
	FALSE	High	[R].NVSTGDVNVEMNAAPGVDLTQLLNNMR.[S]		0.000322988	0.00105722	1	1	23	P13645	P13645 [296-322]		0	2872.39	TRUE	159.5		353.3				71.5	231.6	84.2	98.18	High	Not Found	Not Found	High	Not Found	Not Found	High	Not Found	Not Found	Not Found	Not Found	Not Found	Not Found	Not Found	High	High	Not Found	Peak Found	Not Found	Not Found	High	High	High	Not Found
	FALSE	High	[R].NVSTGDVNVEMNAAPGVDLTQLLNNMR.[S]	1xOxidation [M]	0.000262057	0.00105722	1	1	19	P13645	P13645 [296-322]		0	2888.39	TRUE	29.1	67.1	731.5		28.6	13.9			29.7	66.55	Not Found	Not Found	Not Found	High	Not Found	Not Found	Peak Found	Peak Found	Not Found	Not Found	Not Found	Not Found	Not Found	Not Found	Not Found	Peak Found	Not Found	Not Found	Not Found	Not Found	High	High	High	Not Found
	FALSE	High	[R].NVSTGDVNVEMNAAPGVDLTQLLNNMR.[S]	2xOxidation [M11; M26]	0.00059925	0.00105722	1	1	14	P13645	P13645 [296-322]		0	2904.38	TRUE	149.8	186.7	220.7	84.5		258.4				4.79	High	Peak Found	Not Found	Not Found	Not Found	Not Found	Not Found	Not Found	Not Found	High	Peak Found	Not Found	Not Found	Not Found	Peak Found	Not Found	Not Found	High	Peak Found	High	High	High	High	Peak Found
	FALSE	High	[K].QSLEASLAETEGR.[Y]		0.00573126	0.00105722	1	1	6	P13645	P13645 [387-399]		0	1390.68	TRUE	46.7	92.2	350.1			351.5	21.1	38.4		16.71	Peak Found	Not Found	Not Found	Peak Found	Not Found	Not Found	Not Found	Peak Found	Not Found	Peak Found	Not Found	Not Found	Not Found	Not Found	High	High	Not Found	Not Found	Not Found	High	Not Found	High	Peak Found	Not Found
	FALSE	High	[R].QSVEADINGLR.[KR]		0.0176253	0.00105722	2	4	9	P13645; P13646	P13645 [246-256]; P13646 [202-212]		0	1201.62	TRUE	19.3	75.3	416.2			244.9	66.8	42.7	34.8		Peak Found	Not Found	Not Found	Not Found	Not Found	Not Found	Not Found	Not Found	Not Found	Not Found	Not Found	Peak Found	Not Found	Not Found	Not Found	Not Found	Peak Found	High	Peak Found	High	High	High	Peak Found	Not Found
	FALSE	High	[R].QSVEADINGLRR.[V]		0.170614	0.00810664	2	3	36	P13645; P13646	P13645 [246-257]; P13646 [202-213]		1	1357.72	TRUE	26.1	33.8	119.7	10.1	35.2	493.9	61.6	70.5	49	111.46	High	Peak Found	Peak Found	Peak Found	Peak Found	Peak Found	High	High	Peak Found	High	High	High	High	Peak Found	High	High	Peak Found	Not Found	Peak Found	High	Peak Found	High	Peak Found	Peak Found
	FALSE	High	[R].SGGGGGGGGCGGGGGVSSLR.[I]	1xCarbamidomethyl [C10]	4.81071e-05	0.00105722	1	1	35	P13645	P13645 [16-35]		0	1549.68	TRUE	4.9	762.4	54	9.3	7.9	46.1	1.4	11	2.9	10.9	High	Not Found	Not Found	High	Peak Found	Peak Found	High	High	Not Found	High	Peak Found	Peak Found	Not Found	Not Found	Not Found	Not Found	Not Found	High	High	High	High	High	High	High
	FALSE	High	[K].SKELTTEIDNNIEQISSYK.[S]		0.154587	0.00564354	1	1	2	P13645	P13645 [344-362]		1	2212.1	TRUE											Not Found	Not Found	Not Found	Not Found	Not Found	Not Found	Not Found	Not Found	Not Found	Not Found	Not Found	Not Found	Not Found	Not Found	Not Found	Not Found	Not Found	Not Found	Not Found	High	Not Found	High	Not Found	Not Found
	FALSE	High	[R].SLLEGEGSSGGGGR.[G]		0.014315	0.00105722	1	1	78	P13645	P13645 [451-464]		0	1262.6	TRUE	51.4	48.7	200.9	21.3	76.1	372.9	31.1	73.2	24.3	34.95	High	High	High	High	High	High	High	High	High	High	Peak Found	Peak Found	High	High	High	High	High	High	Peak Found	High	High	High	High	High
	FALSE	High	[R].SQYEQLAEQNR.[K]		0.0123851	0.00105722	1	1	47	P13645	P13645 [323-333]		0	1365.64	TRUE	32.8	39.6	285.6	15.8	69.7	215.4	57.1	135.2	48.8	41.81	High	Peak Found	Peak Found	High	Peak Found	High	Peak Found	High	Peak Found	Peak Found	High	Peak Found	High	High	High	High	High	High	Peak Found	High	High	High	High	High
	FALSE	High	[R].SQYEQLAEQNRK.[D]		0.0783643	0.00105722	1	1	119	P13645	P13645 [323-334]		1	1493.73	TRUE	27.3	73.5	143.8	30.3	85.7	356.4	22.2	133.6	27.3	49.06	High	High	High	High	High	High	High	High	High	High	High	High	High	High	High	High	High	High	High	High	Peak Found	High	High	High
	FALSE	High	[R].SQYEQLAEQNRKDAEAWFNEK.[S]		0.00460929	0.00105722	1	1	11	P13645	P13645 [323-343]		2	2584.21	TRUE	2.7	14.7	59.2		113.4			676.4	33.8	46.36	High	Not Found	Not Found	Not Found	Not Found	Not Found	Peak Found	Peak Found	Not Found	Not Found	Not Found	Not Found	Not Found	Not Found	Not Found	Peak Found	Not Found	Not Found	Not Found	Not Found	Not Found	Peak Found	Not Found	Not Found
	FALSE	High	[K].TIDDLKNQILNLTTDNANILLQIDNAR.[L]		0.000124369	0.00105722	1	1	11	P13645	P13645 [202-228]		1	3052.63	TRUE			273.7	102.7			148.8		374.9		Not Found	Not Found	Not Found	High	Not Found	Not Found	Not Found	Not Found	Not Found	Not Found	Not Found	Not Found	Not Found	Not Found	High	Not Found	Not Found	Not Found	Not Found	Not Found	High	Peak Found	Not Found	Not Found
	FALSE	High	[R].VLDELTLTK.[AT]		0.0389269	0.00105722	1	2	27	P13645	P13645 [258-266]		0	1031.6	TRUE	53.2	72.9	363.5	58.7	102.8	134.2	34.1	49	31.6	66.59	Peak Found	Peak Found	Peak Found	Peak Found	Peak Found	Peak Found	Peak Found	Peak Found	Peak Found	Peak Found	Peak Found	Peak Found	High	High	High	High	High	High	Peak Found	High	High	High	Peak Found	Peak Found
	FALSE	High	[R].VLDELTLTKADLEMQIESLTEELAYLKK.[N]	1xOxidation [M14]	0.00662675	0.00105722	1	1	2	P13645	P13645 [258-285]		2	3252.72	TRUE											Not Found	Not Found	Not Found	Not Found	Not Found	Not Found	Not Found	Not Found	Not Found	Not Found	Not Found	Not Found	Not Found	Not Found	Not Found	Not Found	Not Found	Not Found	Not Found	Not Found	Not Found	Not Found	Not Found	Not Found
	FALSE	High	[K].VTMQNLNDR.[L]		0.038408	0.00105722	3	10	84	P02533; P13645; P08779	P02533 [117-125]; P13645 [148-156]; P08779 [119-127]		0	1090.53	TRUE	36	72.4	206.1	21.5	103.9	232.1	50	98.9	79.1	46.66	High	High	Peak Found	High	Peak Found	Peak Found	High	High	High	High	Peak Found	Peak Found	High	High	High	High	High	High	Peak Found	High	High	High	High	High
	FALSE	High	[K].VTMQNLNDR.[L]	1xOxidation [M3]	0.0360744	0.00105722	3	10	63	P02533; P13645; P08779	P02533 [117-125]; P13645 [148-156]; P08779 [119-127]		0	1106.53	TRUE	19.8	38.2	48.8	23.2	133.3	479.9	39.2	99.3	18.3	63.6	High	High	High	High	High	High	High	High	High	High	High	High	High	High	High	High	High	High	High	High	Peak Found	High	High	High
	FALSE	High	[K].VTMQNLNDRLASYLDKVR.[A]		0.0196444	0.00105722	3	3	4	P02533; P13645; P08779	P02533 [117-134]; P13645 [148-165]; P08779 [119-136]		2	2136.12	TRUE	121.8	47.1	213.3					334.9	182.9		Peak Found	Not Found	Not Found	Not Found	Not Found	Not Found	Not Found	Not Found	Not Found	Not Found	Not Found	Not Found	Not Found	Not Found	Not Found	Peak Found	Not Found	Not Found	Not Found	Not Found	Not Found	Not Found	Peak Found	Not Found
	FALSE	High	[K].YENEVALR.[Q]		0.0563272	0.00105722	1	1	17	P13645	P13645 [238-245]		0	993.5	TRUE	207.4	54.7	301.3	21.3	72.9	209.1	10.4	18.4	4.5	79.97	High	Not Found	Peak Found	Peak Found	Peak Found	Peak Found	High	Peak Found	Peak Found	High	Not Found	Not Found	Not Found	Not Found	Peak Found	Peak Found	Peak Found	High	Peak Found	High	Peak Found	High	High	Peak Found
FALSE	High	Master Protein	P35527	Keratin, type I cytoskeletal 9 OS=Homo sapiens GN=KRT9 PE=1 SV=3	0	TRUE	269.035	65	29	976	29	623	62	5.24	2798.05	29	35.3	54.7	264.3	17.1	56	283.5	16.8	157.6	14.7	High	High	High	High	High	High	High	High	High	High	High	High	High	High	High	High	High	High	High	High	High	High	High	High
	Checked	Confidence	Annotated Sequence	Modifications	Qvality PEP	Qvality q-value	# Protein Groups	# Proteins	# PSMs	Master Protein Accessions	Positions in Master Proteins	Modifications in Master Proteins	# Missed Cleavages	Theo. MH+ [Da]	Contaminant	Abundances (Grouped): 3D7, DHA	Abundances (Grouped): 3D7, DMSO	Abundances (Grouped): 3D7, untreated	Abundances (Grouped): R561H, DHA	Abundances (Grouped): R561H, DMSO	Abundances (Grouped): R561H, untreated	Abundances (Grouped): Vps60, DHA	Abundances (Grouped): Vps60, DMSO	Abundances (Grouped): Vps60, untreated	Abundances (Grouped) CV [%]: 3D7, DHA	Found in Sample: [S20] F20: Sample, 7_1, 3D7, DHA	Found in Sample: [S21] F21: Sample, 7_2, 3D7, DHA	Found in Sample: [S22] F22: Sample, 7_3, 3D7, DHA	Found in Sample: [S23] F23: Sample, 8_1, 3D7, DHA	Found in Sample: [S24] F24: Sample, 8_2, 3D7, DHA	Found in Sample: [S25] F25: Sample, 8_3, 3D7, DHA	Found in Sample: [S26] F26: Sample, 9_1, 3D7, DHA	Found in Sample: [S27] F27: Sample, 9_2, 3D7, DHA	Found in Sample: [S28] F28: Sample, 9_3, 3D7, DHA	Found in Sample: [S12] F12: Sample, 4_1, 3D7, DMSO	Found in Sample: [S13] F13: Sample, 4_2, 3D7, DMSO	Found in Sample: [S14] F14: Sample, 4_3, 3D7, DMSO	Found in Sample: [S15] F15: Sample, 5_1, 3D7, DMSO	Found in Sample: [S16] F16: Sample, 5_2, 3D7, DMSO	Found in Sample: [S17] F17: Sample, 6_1, 3D7, DMSO	Found in Sample: [S18] F18: Sample, 6_2, 3D7, DMSO	Found in Sample: [S19] F19: Sample, 6_3, 3D7, DMSO	Found in Sample: [S1] F1: Sample, 1_1, 3D7, untreated	Found in Sample: [S2] F2: Sample, 1_2, 3D7, untreated	Found in Sample: [S3] F3: Sample, 1_3, 3D7, untreated	Found in Sample: [S4] F4: Sample, 1_4, 3D7, untreated	Found in Sample: [S5] F5: Sample, 1_5, 3D7, untreated	Found in Sample: [S6] F6: Sample, 2_1, 3D7, untreated	Found in Sample: [S7] F7: Sample, 2_2, 3D7, untreated
	FALSE	High	[K].DIENQYETQITQIEHEVSSSGQEVQSSAK.[E]		0.000322988	0.00105722	1	1	11	P35527	P35527 [340-368]		0	3264.51	TRUE	22.3	119.3	369.1			232.3	157			132.7	Not Found	Not Found	Not Found	Peak Found	Not Found	Not Found	Peak Found	Peak Found	Not Found	Not Found	Not Found	Peak Found	Not Found	High	High	High	Not Found	Not Found	Not Found	Not Found	High	Not Found	Not Found	Peak Found
	FALSE	High	[K].EIETYHNLLEGGQEDFESSGAGK.[I]		0.000112025	0.00105722	1	1	27	P35527	P35527 [450-472]		0	2510.13	TRUE		171.3	610.6			68.3	24.8	25.1			Not Found	Not Found	Not Found	High	Not Found	Not Found	High	Not Found	Not Found	Not Found	Not Found	Not Found	High	High	High	High	Not Found	High	Not Found	High	High	High	Not Found	Not Found
	FALSE	High	[K].FEMEQNLR.[Q]	1xOxidation [M3]	0.198899	0.00874094	1	1	11	P35527	P35527 [243-250]		0	1082.49	TRUE	31.3	117.5	171.7		88.4	91.8	137.1	218.4	43.9	60.81	Peak Found	Peak Found	Not Found	Peak Found	Not Found	Not Found	Not Found	Peak Found	Peak Found	High	Not Found	Not Found	Peak Found	Peak Found	Peak Found	Peak Found	Peak Found	Peak Found	Not Found	High	High	High	High	Peak Found
	FALSE	High	[R].FSSSGGGGGGGRFSSSSGYGGGSSR.[V]		0.000258509	0.00105722	1	1	11	P35527	P35527 [35-59]		1	2198.94	TRUE		213.6	270.8		415.6						High	High	High	Not Found	Not Found	Not Found	Not Found	Not Found	Not Found	Not Found	Not Found	Not Found	Not Found	Peak Found	Not Found	Not Found	Not Found	High	Not Found	Not Found	High	High	Not Found	Not Found
	FALSE	High	[R].FSSSSGYGGGSSR.[V]		0.00111687	0.00105722	1	1	97	P35527	P35527 [47-59]		0	1235.53	TRUE	42.4	59.4	161.8	25.7	113.6	347.4	13.6	124.3	11.6	30.9	High	High	High	High	High	High	High	High	High	High	High	High	High	High	High	High	High	High	High	High	High	High	High	High
	FALSE	High	[R].GGGGSFGYSYGGGSGGGFSASSLGGGFGGGSR.[G]		9.71559e-06	0.00105722	1	1	40	P35527	P35527 [64-95]		0	2705.16	TRUE	160.5	74.1	120.9		223.1	131.4	45.5	144.6		50.63	High	Not Found	Not Found	High	Not Found	Not Found	High	High	Not Found	High	High	High	Not Found	High	High	High	High	High	Not Found	High	High	High	High	Not Found
	FALSE	High	[R].GGSGGSHGGGSGFGGESGGSYGGGEEASGSGGGYGGGSGK.[S]		4.12812e-07	0.00105722	1	1	7	P35527	P35527 [580-619]		0	3223.28	TRUE			394.6		170.1	211.4	31.6	92.2			Not Found	Not Found	Not Found	Not Found	Not Found	Not Found	Not Found	Not Found	Not Found	Not Found	Not Found	Not Found	Not Found	Not Found	Not Found	Not Found	Not Found	Not Found	Not Found	Peak Found	Not Found	Not Found	Not Found	Not Found
	FALSE	High	[R].GGSGGSYGGGGSGGGYGGGSGSR.[G]		2.70116e-05	0.00105722	1	1	43	P35527	P35527 [491-513]		0	1791.73	TRUE	26.7	22.1	88	19.9	80.4	457.4	24.4	175.8	5.5	46.65	High	Peak Found	Peak Found	High	Peak Found	Peak Found	Peak Found	High	Peak Found	High	High	Peak Found	Peak Found	Peak Found	High	High	Peak Found	High	High	High	High	High	Peak Found	Peak Found
	FALSE	High	[R].GSRGGSGGSYGGGGSGGGYGGGSGSR.[G]		6.43466e-05	0.00105722	1	1	13	P35527	P35527 [488-513]		1	2091.88	TRUE	31.8	165.8	67.7		634.7					67.38	High	Not Found	Not Found	High	Not Found	Not Found	Not Found	Not Found	Not Found	Peak Found	High	High	Not Found	Not Found	Not Found	Not Found	Not Found	Not Found	Not Found	Not Found	Not Found	Peak Found	Not Found	Not Found
	FALSE	High	[R].HGVQELEIELQSQLSK.[K]		0.00220828	0.00105722	1	1	16	P35527	P35527 [375-390]		0	1837.97	TRUE	20.7	30.9	280.3	37.3		224.1	116	171.6	19.1	71.84	Peak Found	Peak Found	Not Found	Peak Found	Not Found	Not Found	Peak Found	Not Found	Not Found	Peak Found	Not Found	Peak Found	High	High	High	Peak Found	Not Found	Peak Found	Not Found	Not Found	High	High	Not Found	Not Found
	FALSE	High	[R].HGVQELEIELQSQLSKK.[A]		0.00109675	0.00105722	1	1	14	P35527	P35527 [375-391]		1	1966.06	TRUE	35	25.3	146.7	21.4	39.5	311	94.7	208.4	18		Not Found	Not Found	Not Found	Not Found	Not Found	Not Found	Not Found	Peak Found	Not Found	Not Found	Not Found	Not Found	High	High	Peak Found	Peak Found	Peak Found	High	Not Found	High	High	High	Not Found	Not Found
	FALSE	High	[R].LASYLDKVQALEEANNDLENK.[I]		0.00103854	0.00105722	1	1	16	P35527	P35527 [164-184]		1	2377.19	TRUE		72.5	458.3			152	217.2				Not Found	Not Found	Not Found	Not Found	Not Found	Not Found	Not Found	Not Found	Not Found	Not Found	Not Found	Not Found	High	High	High	High	High	High	Not Found	High	High	High	Not Found	Not Found
	FALSE	High	[R].LASYLDKVQALEEANNDLENKIQDWYDK.[K]		0.0313904	0.00105722	1	1	2	P35527	P35527 [164-191]		2	3325.62	TRUE											Not Found	Not Found	Not Found	Not Found	Not Found	Not Found	Not Found	Not Found	Not Found	Not Found	Not Found	Not Found	Not Found	Not Found	Not Found	Not Found	Not Found	Not Found	Not Found	Not Found	Not Found	Not Found	Not Found	Not Found
	FALSE	High	[K].IGLGGRGGSGGSYGR.[G]		0.0599258	0.00105722	1	1	15	P35527	P35527 [473-487]		1	1350.69	TRUE	37.7	381	267.9		183		5.9	12.4	12.1	112.55	High	Not Found	High	Peak Found	Peak Found	Peak Found	Not Found	Not Found	Not Found	High	High	Not Found	Not Found	Not Found	High	High	Not Found	High	Not Found	Not Found	Peak Found	High	Not Found	Not Found
	FALSE	High	[R].IKFEMEQNLR.[Q]		0.0200026	0.00105722	1	1	78	P35527	P35527 [241-250]		1	1307.68	TRUE	30.7	52.9	312.9	33.3	68	203.5	7.9	184	6.7	57.58	High	Peak Found	Peak Found	High	High	High	High	High	High	High	High	Peak Found	High	High	High	High	High	High	High	High	High	High	High	High
	FALSE	High	[R].IKFEMEQNLR.[Q]	1xOxidation [M5]	0.0179469	0.00105722	1	1	85	P35527	P35527 [241-250]		1	1323.67	TRUE	53.2	67.1	186	20	57.1	330.3	24.6	132.9	28.9	52.3	High	High	High	High	Peak Found	High	High	High	High	High	High	High	High	High	High	High	High	Peak Found	Peak Found	High	High	High	High	High
	FALSE	High	[K].IQDWYDKK.[G]		0.10801	0.00202674	1	1	4	P35527	P35527 [185-192]		1	1095.55	TRUE		104.4	200.3	111.2		187.6	296.5				Not Found	Not Found	Not Found	Not Found	Not Found	Not Found	Not Found	Not Found	Not Found	Not Found	Not Found	Not Found	Not Found	Not Found	High	High	Not Found	Not Found	Not Found	Not Found	Not Found	Not Found	Not Found	Not Found
	FALSE	High	[R].MTLDDFR.[I]		0.113218	0.00302757	1	1	37	P35527	P35527 [234-240]		0	897.413	TRUE	18.1	64.4	394.7	14	27.6	193.3	51.3	130.2	6.4	93.67	Not Found	Peak Found	Peak Found	High	Peak Found	High	High	High	High	Peak Found	High	Not Found	High	High	Peak Found	Peak Found	Peak Found	High	High	High	High	High	Peak Found	Peak Found
	FALSE	High	[K].NHKEEMSQLTGQNSGDVNVEINVAPGKDLTK.[T]		0.0134973	0.00105722	1	1	1	P35527	P35527 [291-321]		2	3352.64	TRUE											Not Found	Not Found	Not Found	Not Found	Not Found	Not Found	Not Found	Not Found	Not Found	Not Found	Not Found	Not Found	Not Found	Not Found	Not Found	Not Found	Not Found	Not Found	Not Found	Not Found	Not Found	Not Found	Not Found	Not Found
	FALSE	High	[K].NYSPYYNTIDDLKDQIVDLTVGNNK.[T]		0.00122315	0.00105722	1	1	34	P35527	P35527 [200-224]		1	2902.41	TRUE	120.1	65.4	211.6				284.5	213.5	4.8	30.99	Not Found	Not Found	Not Found	High	Not Found	Not Found	High	High	Not Found	Not Found	Not Found	Not Found	Not Found	Not Found	High	High	Not Found	Not Found	Not Found	Not Found	High	Not Found	Not Found	Not Found
	FALSE	High	[K].NYSPYYNTIDDLKDQIVDLTVGNNKTLLDIDNTR.[M]		0.0213081	0.00105722	1	1	3	P35527	P35527 [200-233]		2	3943.96	TRUE											Not Found	Not Found	Not Found	Not Found	Not Found	Not Found	High	Not Found	Not Found	Not Found	Not Found	Not Found	Not Found	Not Found	Not Found	Not Found	Not Found	Not Found	Not Found	Not Found	Not Found	Not Found	Not Found	Not Found
	FALSE	High	[R].QGVDADINGLR.[Q]		0.0174667	0.00105722	1	1	68	P35527	P35527 [251-261]		0	1157.59	TRUE	23.7	51.1	182.2	19.9	63.1	300.2	26.3	208.1	25.5	76.1	High	High	High	High	High	Peak Found	High	High	High	High	Peak Found	High	High	High	Peak Found	High	High	High	Peak Found	High	High	High	High	Peak Found
	FALSE	High	[R].QVLDNLTMEK.[S]		0.118656	0.00384007	1	1	3	P35527	P35527 [262-271]		0	1190.61	TRUE			900								Not Found	Not Found	Not Found	Not Found	Not Found	Not Found	Not Found	Not Found	Not Found	Not Found	Not Found	Not Found	Not Found	Not Found	Not Found	Not Found	Not Found	High	Not Found	Not Found	High	High	Not Found	Not Found
	FALSE	High	[R].QVLDNLTMEK.[S]	1xOxidation [M8]	0.125387	0.00384007	1	1	25	P35527	P35527 [262-271]		0	1206.6	TRUE	10.8	67.6	167.2		69.3	213.1	291.7	80.2		101.72	Peak Found	Not Found	Not Found	Not Found	Not Found	Not Found	High	Peak Found	Not Found	High	Not Found	Not Found	Peak Found	Not Found	High	High	Not Found	High	Peak Found	High	Peak Found	High	Peak Found	Not Found
	FALSE	High	[K].SDLEMQYETLQEELMALKK.[N]	2xOxidation [M5; M15]	0.045918	0.00105722	1	1	2	P35527	P35527 [272-290]		1	2331.11	TRUE	432.4						332.9	134.6			Not Found	Not Found	Peak Found	Not Found	Not Found	Not Found	Not Found	Not Found	Not Found	Not Found	Not Found	Not Found	Not Found	Not Found	Not Found	Not Found	Not Found	Not Found	Not Found	Not Found	Not Found	Not Found	Not Found	Not Found
	FALSE	High	[R].SGGGGGGGLGSGGSIR.[S]		0.000200423	0.00105722	1	1	44	P35527	P35527 [14-29]		0	1232.6	TRUE	64.3	75.9	261	23	107	223.1	15.8	105.9	24.1	15.4	High	Peak Found	Peak Found	High	Peak Found	Peak Found	High	High	High	High	Peak Found	Peak Found	High	High	High	High	High	High	High	High	High	High	High	Peak Found
	FALSE	High	[R].SGGGGGGGLGSGGSIRSSYSR.[F]		0.189568	0.00810664	1	1	1	P35527	P35527 [14-34]		1	1812.86	TRUE	309.7	180.3	410							51.15	Peak Found	Not Found	Not Found	Peak Found	Not Found	Not Found	Not Found	Not Found	Not Found	Peak Found	Not Found	Not Found	Not Found	Not Found	Peak Found	Not Found	Not Found	High	Not Found	Not Found	Peak Found	Not Found	Peak Found	Not Found
	FALSE	High	[K].STMQELNSR.[L]		0.0443096	0.00105722	1	1	80	P35527	P35527 [155-163]		0	1065.5	TRUE	40.5	54.6	215.3	30.4	89.4	237.7	31.4	169.5	31.3	31.05	High	High	High	High	High	High	High	High	High	High	High	Peak Found	Peak Found	High	High	High	High	High	Peak Found	High	High	High	High	Peak Found
	FALSE	High	[K].STMQELNSR.[L]	1xOxidation [M3]	0.0654545	0.00105722	1	1	35	P35527	P35527 [155-163]		0	1081.49	TRUE	37.3	62.9	140	33.1	64.8	434.2	27.4	99.5	0.8	70.43	Peak Found	High	Not Found	Peak Found	High	High	High	High	High	High	High	High	High	Peak Found	High	High	High	Not Found	Peak Found	High	Not Found	Peak Found	High	Not Found
	FALSE	High	[K].TLLDIDNTR.[M]		0.0392767	0.00105722	1	1	24	P35527	P35527 [225-233]		0	1060.56	TRUE	36.9	57.2	285.6	13.4	52.6	282.5	25.1	131.4	15.4	42.29	Peak Found	Peak Found	Peak Found	Peak Found	Peak Found	Peak Found	High	High	High	Peak Found	Peak Found	Peak Found	High	High	High	High	High	High	Peak Found	High	High	High	Peak Found	Peak Found
	FALSE	High	[K].TLNDMRQEYEQLIAK.[N]		0.00379174	0.00105722	1	1	63	P35527	P35527 [322-336]		1	1851.93	TRUE	60.2	44	176.2	21.9	240.6	151.3	29.7	172.8	3.3	63	High	Not Found	Not Found	High	High	Not Found	High	High	High	High	Not Found	Not Found	High	High	High	High	High	High	High	High	High	High	High	Peak Found
	FALSE	High	[K].TLNDMRQEYEQLIAK.[N]	1xOxidation [M5]	0.0181098	0.00105722	1	1	51	P35527	P35527 [322-336]		1	1867.92	TRUE	34.9	39.4	163.4	21.7	58.3	429.5	15.8	120.5	16.7	86.42	Peak Found	High	High	High	Peak Found	Peak Found	High	Peak Found	Peak Found	High	High	High	High	Peak Found	High	Peak Found	High	Not Found	Peak Found	High	Peak Found	High	Peak Found	Peak Found
	FALSE	High	[K].VQALEEANNDLENK.[I]		0.00157763	0.00105722	1	1	15	P35527	P35527 [171-184]		0	1586.77	TRUE	47.3	90.9	310.8	97.9	95.6	140.1	112.1	5.4		76.49	Peak Found	Peak Found	Not Found	Peak Found	Peak Found	Peak Found	Not Found	Peak Found	Not Found	Not Found	Peak Found	Peak Found	Peak Found	High	High	High	High	High	Peak Found	High	Peak Found	High	Peak Found	Not Found
FALSE	High	Master Protein	P15497	Apolipoprotein A-I OS=Bos taurus GN=APOA1 PE=1 SV=3	0	TRUE	263.08	84	36	1619	36	265	30.3	5.97	3154.92	36	56	18.7	51.5	108.3	84.3	157.9	163.7	217.3	42.5	High	High	High	High	High	High	High	High	High	High	High	High	High	High	High	High	High	High	High	High	High	High	High	High
	Checked	Confidence	Annotated Sequence	Modifications	Qvality PEP	Qvality q-value	# Protein Groups	# Proteins	# PSMs	Master Protein Accessions	Positions in Master Proteins	Modifications in Master Proteins	# Missed Cleavages	Theo. MH+ [Da]	Contaminant	Abundances (Grouped): 3D7, DHA	Abundances (Grouped): 3D7, DMSO	Abundances (Grouped): 3D7, untreated	Abundances (Grouped): R561H, DHA	Abundances (Grouped): R561H, DMSO	Abundances (Grouped): R561H, untreated	Abundances (Grouped): Vps60, DHA	Abundances (Grouped): Vps60, DMSO	Abundances (Grouped): Vps60, untreated	Abundances (Grouped) CV [%]: 3D7, DHA	Found in Sample: [S20] F20: Sample, 7_1, 3D7, DHA	Found in Sample: [S21] F21: Sample, 7_2, 3D7, DHA	Found in Sample: [S22] F22: Sample, 7_3, 3D7, DHA	Found in Sample: [S23] F23: Sample, 8_1, 3D7, DHA	Found in Sample: [S24] F24: Sample, 8_2, 3D7, DHA	Found in Sample: [S25] F25: Sample, 8_3, 3D7, DHA	Found in Sample: [S26] F26: Sample, 9_1, 3D7, DHA	Found in Sample: [S27] F27: Sample, 9_2, 3D7, DHA	Found in Sample: [S28] F28: Sample, 9_3, 3D7, DHA	Found in Sample: [S12] F12: Sample, 4_1, 3D7, DMSO	Found in Sample: [S13] F13: Sample, 4_2, 3D7, DMSO	Found in Sample: [S14] F14: Sample, 4_3, 3D7, DMSO	Found in Sample: [S15] F15: Sample, 5_1, 3D7, DMSO	Found in Sample: [S16] F16: Sample, 5_2, 3D7, DMSO	Found in Sample: [S17] F17: Sample, 6_1, 3D7, DMSO	Found in Sample: [S18] F18: Sample, 6_2, 3D7, DMSO	Found in Sample: [S19] F19: Sample, 6_3, 3D7, DMSO	Found in Sample: [S1] F1: Sample, 1_1, 3D7, untreated	Found in Sample: [S2] F2: Sample, 1_2, 3D7, untreated	Found in Sample: [S3] F3: Sample, 1_3, 3D7, untreated	Found in Sample: [S4] F4: Sample, 1_4, 3D7, untreated	Found in Sample: [S5] F5: Sample, 1_5, 3D7, untreated	Found in Sample: [S6] F6: Sample, 2_1, 3D7, untreated	Found in Sample: [S7] F7: Sample, 2_2, 3D7, untreated
	FALSE	High	[R].AHVETLR.[Q]		0.18579	0.00810664	1	1	31	P15497	P15497 [177-183]		0	825.458	TRUE	75.1	2.6	18.3	130.2	213.5	154.1	65.5	207.5	33.4	101.66	Not Found	Not Found	High	Peak Found	High	High	Not Found	Not Found	High	Not Found	Peak Found	Peak Found	Peak Found	Peak Found	Not Found	Not Found	Peak Found	Not Found	Not Found	Peak Found	Not Found	Peak Found	Not Found	Not Found
	FALSE	High	[R].AHVETLRQQLAPYSDDLR.[Q]		0.0873961	0.00105722	1	1	1	P15497	P15497 [177-194]		1	2112.08	TRUE											Not Found	Not Found	Not Found	Not Found	Not Found	Not Found	Not Found	Not Found	Not Found	Not Found	Not Found	Not Found	Not Found	Not Found	Not Found	Not Found	Not Found	Not Found	Not Found	Not Found	Not Found	Not Found	Not Found	Not Found
	FALSE	High	[K].AKPVLEDLR.[Q]		0.0847723	0.00105722	1	1	42	P15497	P15497 [229-237]		0	1040.61	TRUE	41.1	11.5	32.9	44.3	153.1	74.3	303.7	205.6	33.5	60.27	High	High	Not Found	High	High	High	High	High	High	Not Found	Not Found	Not Found	Not Found	Not Found	High	High	Not Found	Not Found	Not Found	Not Found	Not Found	Peak Found	Peak Found	Not Found
	FALSE	High	[K].AKPVLEDLRQGLLPVLESLK.[V]		0.0087779	0.00105722	1	1	12	P15497	P15497 [229-248]		1	2218.32	TRUE	31.2	121.1	29.4	70.6	112.2	137.8	169.1	210.3	18.4		Peak Found	Not Found	Not Found	Not Found	Not Found	Not Found	Not Found	Not Found	Not Found	Peak Found	Not Found	Not Found	Not Found	Peak Found	Peak Found	Peak Found	Not Found	Not Found	Not Found	Peak Found	Peak Found	Not Found	Not Found	Not Found
	FALSE	High	[R].ARAHVETLR.[Q]		0.141659	0.00478134	1	1	20	P15497	P15497 [175-183]		1	1052.6	TRUE	60.4	20.4	25.8	116.3	102.7	122.7	26.6	396.8	28.2	93.45	Peak Found	Peak Found	High	Peak Found	High	High	Not Found	Not Found	Peak Found	Not Found	Peak Found	Peak Found	Not Found	Not Found	Not Found	Not Found	Peak Found	Not Found	Not Found	Not Found	Not Found	Peak Found	Not Found	Not Found
	FALSE	High	[K].ASEQLKALGEK.[A]		0.0126114	0.00105722	1	1	35	P15497	P15497 [218-228]		1	1173.65	TRUE	70	9	309.8	98.4	61	120.5	40.5	115.7	75.2	83.87	High	High	High	Peak Found	Peak Found	Peak Found	Peak Found	Not Found	High	Peak Found	Peak Found	Peak Found	Peak Found	Not Found	Not Found	Peak Found	Peak Found	Not Found	Peak Found	Peak Found	Not Found	Not Found	High	High
	FALSE	High	[K].DLEEVKQK.[V]		0.128609	0.00384007	1	1	33	P15497	P15497 [112-119]		1	988.531	TRUE	89.4	14.5	124.5	160	78.6	204.5	60.2	156.7	11.6	27.39	Peak Found	High	Not Found	High	High	Peak Found	High	High	High	Not Found	Peak Found	Not Found	Not Found	Not Found	Not Found	Not Found	Peak Found	High	Not Found	Peak Found	Peak Found	High	High	High
	FALSE	High	[R].DYVAQFEASALGK.[Q]		0.00430584	0.00105722	1	1	34	P15497	P15497 [51-63]		0	1398.69	TRUE	90.9	39.2	161.7	59.2	114.7	121.5	125.5	139.9	47.4	36.35	High	Peak Found	Not Found	High	Peak Found	Peak Found	High	High	High	Not Found	Peak Found	Peak Found	Peak Found	Not Found	Peak Found	Peak Found	High	High	Not Found	High	High	High	High	Not Found
	FALSE	High	[K].EGGGSLAEYHAK.[A]		0.0223928	0.00105722	1	1	61	P15497	P15497 [206-217]		0	1218.57	TRUE	60.1	34	92.3	64.4	46.1	203.7	178.6	187.8	33.1	45.1	High	Peak Found	Not Found	High	High	Not Found	High	High	High	Not Found	Not Found	Not Found	Not Found	Not Found	High	High	High	Peak Found	Peak Found	Peak Found	High	Peak Found	Peak Found	Not Found
	FALSE	High	[R].EQLGPVTQEFWDNLEK.[E]		0.00359063	0.00105722	1	2	7	P15497	P15497 [85-100]		0	1932.93	TRUE		78.7				487.2	132.1	151.3	50.7		Not Found	Not Found	Not Found	Not Found	Not Found	Not Found	Not Found	Not Found	Not Found	Not Found	Not Found	Not Found	Not Found	Not Found	High	Peak Found	Not Found	Not Found	Not Found	Not Found	High	Not Found	Not Found	Not Found
	FALSE	High	[R].EQLGPVTQEFWDNLEKETASLR.[Q]		0.145252	0.00564354	1	1	2	P15497	P15497 [85-106]		1	2590.28	TRUE							900				Not Found	Not Found	Not Found	Not Found	Not Found	Not Found	Not Found	Not Found	Not Found	Not Found	Not Found	Not Found	Not Found	Not Found	Not Found	Not Found	Not Found	Not Found	Not Found	Not Found	Not Found	Not Found	Not Found	Not Found
	FALSE	High	[K].KWHEEVEIYR.[Q]		0.0418124	0.00105722	1	1	26	P15497	P15497 [130-139]		1	1388.7	TRUE	99.8	77.2	63.6	52.3	88.2	128.5	157.1	203.4	29.9	64.7	High	Not Found	High	High	Peak Found	Not Found	High	Peak Found	Peak Found	Peak Found	Not Found	Not Found	Not Found	Not Found	Not Found	Not Found	Not Found	Not Found	Not Found	Not Found	Not Found	Not Found	High	Not Found
	FALSE	High	[R].LEALKEGGGSLAEYHAK.[A]		0.000211657	0.00105722	1	1	126	P15497	P15497 [201-217]		1	1772.92	TRUE	85.8	13.7	42.2	111	49.3	100	209.2	269.3	19.5	42.35	High	High	High	High	High	High	High	High	High	High	High	High	High	Not Found	High	High	High	Not Found	High	High	Not Found	Peak Found	High	High
	FALSE	High	[K].LLDNWDTLASTLSK.[V]		0.00113736	0.00105722	1	1	34	P15497	P15497 [69-82]		0	1576.82	TRUE	78.6	24.4	111	18.3	31.1	95.1	185.7	332	23.9	55.43	Peak Found	Not Found	Not Found	Peak Found	Peak Found	Not Found	High	High	Not Found	Not Found	Not Found	Not Found	Not Found	Not Found	High	High	Not Found	High	Not Found	High	High	High	High	Not Found
	FALSE	High	[K].LLDNWDTLASTLSKVR.[E]		0.0360744	0.00105722	1	1	2	P15497	P15497 [69-84]		1	1831.99	TRUE	34.2	78.3		281.9	230	133.5	47.1	95			Not Found	Not Found	Not Found	Not Found	Not Found	Not Found	Not Found	Not Found	Peak Found	Peak Found	Peak Found	Not Found	Not Found	Not Found	Peak Found	Not Found	Not Found	Not Found	Not Found	Not Found	Not Found	Not Found	Not Found	Not Found
	FALSE	High	[K].LSPLAQELR.[D]		0.076668	0.00105722	1	1	97	P15497	P15497 [164-172]		0	1026.59	TRUE	73.1	32.4	91.7	84.6	74.4	166.8	178.7	123.5	74.8	22.39	High	High	High	High	High	High	High	High	High	High	High	High	High	High	High	High	High	High	High	High	High	High	High	High
	FALSE	High	[R].QEMHKDLEEVK.[Q]		0.089317	0.00105722	1	1	13	P15497	P15497 [107-117]		1	1385.67	TRUE			81.2	117.7	107.7	264.3	192.7	107.7	28.8		Not Found	Not Found	Not Found	Not Found	Not Found	Not Found	Not Found	Not Found	Not Found	Not Found	Not Found	Not Found	Not Found	Not Found	Not Found	Not Found	Not Found	Not Found	Not Found	Not Found	Not Found	Peak Found	Not Found	Not Found
	FALSE	High	[R].QEMHKDLEEVKQK.[V]		0.0308313	0.00105722	1	1	30	P15497	P15497 [107-119]		2	1641.83	TRUE	32.4		48.4	225.5	57	152.2	118.9	239.1	26.5	20.44	High	High	Not Found	Peak Found	High	High	High	High	Not Found	Not Found	Not Found	Not Found	Not Found	Not Found	Not Found	Not Found	Not Found	Peak Found	Peak Found	Not Found	Peak Found	Peak Found	Peak Found	Peak Found
	FALSE	High	[R].QKVAPLGEEFR.[E]		0.0279269	0.00105722	1	1	90	P15497	P15497 [140-150]		1	1273.69	TRUE	58.7	18	36.6	116.9	107.6	159.6	141.5	201.7	59.3	66.37	High	High	High	High	High	High	High	High	High	Peak Found	High	High	Peak Found	Peak Found	High	High	Peak Found	Peak Found	High	Peak Found	High	Not Found	High	Peak Found
	FALSE	High	[R].QKVAPLGEEFREGAR.[Q]		0.0331281	0.00105722	1	1	53	P15497	P15497 [140-154]		2	1686.89	TRUE	50.8	27.7	48.2	164.8	94.8	114.9	66.8	317.8	14.2	85.3	High	High	High	High	Peak Found	High	Peak Found	Peak Found	Peak Found	Peak Found	Peak Found	Peak Found	Not Found	Not Found	Peak Found	Peak Found	Not Found	Not Found	Not Found	Not Found	Not Found	Peak Found	High	Not Found
	FALSE	High	[R].QKVQELQDK.[L]		0.188807	0.00810664	1	1	35	P15497	P15497 [155-163]		1	1115.61	TRUE	13.4	4.1	12	164.8	150.9	381.5	51.7	114.6	7	63.1	Peak Found	Not Found	Not Found	Peak Found	High	High	Peak Found	Peak Found	High	Not Found	Not Found	Peak Found	Not Found	Not Found	Peak Found	Not Found	High	Not Found	Not Found	Not Found	Not Found	Peak Found	Peak Found	High
	FALSE	High	[R].QKVQELQDKLSPLAQELR.[D]		0.01438	0.00105722	1	1	85	P15497	P15497 [155-172]		2	2123.18	TRUE	32.7	8.3	30	198.5	160.9	105	154	209.6	0.9	109.03	High	High	Peak Found	High	High	High	High	High	High	Not Found	Not Found	Not Found	Not Found	Not Found	High	High	Not Found	High	Not Found	Not Found	High	Not Found	High	Peak Found
	FALSE	High	[R].QQLAPYSDDLR.[Q]		0.0263391	0.00105722	1	1	101	P15497	P15497 [184-194]		0	1305.64	TRUE	38.1	19	67.2	96	99.9	174.9	171.3	170.9	62.7	82.79	High	High	High	High	High	High	High	High	High	High	High	High	High	High	High	High	High	High	High	High	High	High	High	High
	FALSE	High	[R].QQLAPYSDDLRQR.[L]		0.104361	0.00202674	1	1	38	P15497	P15497 [184-196]		1	1589.8	TRUE	39.3	9.8	32.2	156.8	121.9	154.8	99.2	238.2	47.9	87.53	High	High	High	High	Peak Found	Peak Found	High	High	Peak Found	Peak Found	Not Found	Peak Found	Peak Found	Peak Found	Not Found	Peak Found	Peak Found	Peak Found	Not Found	Peak Found	High	Peak Found	High	Peak Found
	FALSE	High	[K].VAPLGEEFR.[E]		0.108474	0.00202674	1	1	78	P15497	P15497 [142-150]		0	1017.54	TRUE	62.9	25.6	84.8	106.8	103.5	197.2	131.2	134.4	53.6	20.35	High	High	High	High	High	High	High	High	High	High	High	High	High	High	High	High	High	High	High	High	High	High	High	High
	FALSE	High	[K].VAPLGEEFREGAR.[Q]		0.0251787	0.00105722	1	1	86	P15497	P15497 [142-154]		1	1430.74	TRUE	55	6.8	17.5	150.9	115.7	125.3	108.9	294.2	25.8	120.62	High	High	High	High	High	High	High	High	High	High	High	High	High	High	High	High	High	High	Peak Found	Peak Found	High	High	High	High
	FALSE	High	[R].VKDFATVYVEAIKDSGR.[D]		0.0217945	0.00105722	1	1	6	P15497	P15497 [34-50]		2	1898	TRUE	117.1					317.5	161.1	304.2			Not Found	Not Found	Not Found	Not Found	Peak Found	Not Found	Not Found	Not Found	Not Found	Not Found	Not Found	Not Found	Not Found	Not Found	Not Found	Not Found	Not Found	Not Found	Not Found	Not Found	Not Found	Not Found	Not Found	Not Found
	FALSE	High	[K].VQELQDKLSPLAQELR.[D]		0.000486204	0.00105722	1	1	87	P15497	P15497 [157-172]		1	1867.03	TRUE	81.6	18.1	26.7	134.2	137.7	163.7	132.9	184.8	20.3	53.71	High	High	High	High	High	Peak Found	High	High	Peak Found	Not Found	Peak Found	Not Found	Peak Found	Peak Found	High	High	High	Not Found	Not Found	High	Not Found	Not Found	Peak Found	Peak Found
	FALSE	High	[K].VQELQDKLSPLAQELRDR.[A]		0.0405252	0.00105722	1	1	40	P15497	P15497 [157-174]		2	2138.16	TRUE	103.7	2.8	85	267.2	133.4	61.8	86.9	159.3		110.51	High	Peak Found	Peak Found	High	Not Found	High	High	High	Not Found	Not Found	Not Found	Not Found	Peak Found	Peak Found	Not Found	Not Found	Peak Found	Not Found	Peak Found	Not Found	Not Found	Not Found	Peak Found	Not Found
	FALSE	High	[K].VQPYLDEFQK.[K]		0.0558305	0.00105722	1	1	48	P15497	P15497 [120-129]		0	1266.64	TRUE	78.1	21.2	73.3	74.6	67	176	136.5	232.1	41.2	27.64	High	High	High	High	High	High	High	High	High	High	Peak Found	Peak Found	Peak Found	Peak Found	High	High	Peak Found	High	Peak Found	High	High	Peak Found	High	High
	FALSE	High	[K].VQPYLDEFQKK.[W]		0.100393	0.00202674	1	1	113	P15497	P15497 [120-130]		1	1394.73	TRUE	67.2	9.8	42.5	95.5	56.9	113.6	176.8	321.3	16.5	40.61	High	High	High	High	High	High	High	High	High	Peak Found	Peak Found	Peak Found	High	Peak Found	High	High	High	Peak Found	High	High	High	High	High	High
	FALSE	High	[K].VREQLGPVTQEFWDNLEKETASLR.[Q]		0.00237481	0.00105722	1	1	4	P15497	P15497 [83-106]		2	2845.45	TRUE											Not Found	Not Found	Not Found	Not Found	Not Found	Not Found	Not Found	Not Found	Not Found	Not Found	Not Found	Not Found	Not Found	Not Found	Not Found	Not Found	Not Found	Not Found	Not Found	Not Found	Not Found	Not Found	Not Found	Not Found
	FALSE	High	[K].VSILAAIDEASK.[K]		0.0097864	0.00105722	1	1	17	P15497	P15497 [249-260]		0	1216.68	TRUE	40	13.1	45.1	72.2	115.2	187.2	195.6	179.4	52.1	70.84	Peak Found	Peak Found	Peak Found	Peak Found	Peak Found	High	Not Found	Not Found	High	Not Found	Peak Found	Peak Found	High	Peak Found	Not Found	Not Found	High	Not Found	Peak Found	High	Not Found	Not Found	Not Found	Not Found
	FALSE	High	[K].VSILAAIDEASKK.[L]		0.0208324	0.00105722	1	1	64	P15497	P15497 [249-261]		1	1344.77	TRUE	60.4	12.3	52.1	61.1	162.7	109.5	214.7	186.2	41	28.01	High	Peak Found	High	High	High	High	High	High	High	Not Found	Not Found	Not Found	Peak Found	High	High	High	High	High	Not Found	High	High	High	High	High
	FALSE	High	[K].VSILAAIDEASKKLNAQ.[-]		0.0473717	0.00105722	1	1	12	P15497	P15497 [249-265]		2	1771	TRUE											High	Not Found	Not Found	Not Found	Not Found	Not Found	Not Found	Not Found	Not Found	Not Found	Not Found	Not Found	Not Found	Not Found	Not Found	Not Found	Not Found	Not Found	Not Found	Not Found	Not Found	Not Found	Not Found	Not Found
	FALSE	High	[K].WHEEVEIYR.[Q]		0.0421875	0.00105722	1	1	56	P15497	P15497 [131-139]		0	1260.6	TRUE	104	35.2	74.3	2	9.8	104.5	195.8	288.6	85.8	44.47	High	Not Found	Not Found	High	Not Found	Not Found	High	High	Not Found	High	Not Found	Not Found	Not Found	Not Found	High	High	Not Found	Not Found	Not Found	Not Found	Not Found	Not Found	High	Not Found
FALSE	High	Master Protein	ENSEMBL:ENSBTAP00000018229	(Bos taurus) 54 kDa protein [OS=Bos taurus]	0	TRUE	247.091	61	31	544	5	475	53.6	6.05	1637.35	31	49.9	90.5	59.4	53.3	84.7	69.3	198.3	224	70.4	Peak Found	Not Found	Peak Found	High	Peak Found	Not Found	High	High	Peak Found	Peak Found	Peak Found	Peak Found	High	High	High	High	High	High	Peak Found	High	High	Not Found	Peak Found	Not Found
	Checked	Confidence	Annotated Sequence	Modifications	Qvality PEP	Qvality q-value	# Protein Groups	# Proteins	# PSMs	Master Protein Accessions	Positions in Master Proteins	Modifications in Master Proteins	# Missed Cleavages	Theo. MH+ [Da]	Contaminant	Abundances (Grouped): 3D7, DHA	Abundances (Grouped): 3D7, DMSO	Abundances (Grouped): 3D7, untreated	Abundances (Grouped): R561H, DHA	Abundances (Grouped): R561H, DMSO	Abundances (Grouped): R561H, untreated	Abundances (Grouped): Vps60, DHA	Abundances (Grouped): Vps60, DMSO	Abundances (Grouped): Vps60, untreated	Abundances (Grouped) CV [%]: 3D7, DHA	Found in Sample: [S20] F20: Sample, 7_1, 3D7, DHA	Found in Sample: [S21] F21: Sample, 7_2, 3D7, DHA	Found in Sample: [S22] F22: Sample, 7_3, 3D7, DHA	Found in Sample: [S23] F23: Sample, 8_1, 3D7, DHA	Found in Sample: [S24] F24: Sample, 8_2, 3D7, DHA	Found in Sample: [S25] F25: Sample, 8_3, 3D7, DHA	Found in Sample: [S26] F26: Sample, 9_1, 3D7, DHA	Found in Sample: [S27] F27: Sample, 9_2, 3D7, DHA	Found in Sample: [S28] F28: Sample, 9_3, 3D7, DHA	Found in Sample: [S12] F12: Sample, 4_1, 3D7, DMSO	Found in Sample: [S13] F13: Sample, 4_2, 3D7, DMSO	Found in Sample: [S14] F14: Sample, 4_3, 3D7, DMSO	Found in Sample: [S15] F15: Sample, 5_1, 3D7, DMSO	Found in Sample: [S16] F16: Sample, 5_2, 3D7, DMSO	Found in Sample: [S17] F17: Sample, 6_1, 3D7, DMSO	Found in Sample: [S18] F18: Sample, 6_2, 3D7, DMSO	Found in Sample: [S19] F19: Sample, 6_3, 3D7, DMSO	Found in Sample: [S1] F1: Sample, 1_1, 3D7, untreated	Found in Sample: [S2] F2: Sample, 1_2, 3D7, untreated	Found in Sample: [S3] F3: Sample, 1_3, 3D7, untreated	Found in Sample: [S4] F4: Sample, 1_4, 3D7, untreated	Found in Sample: [S5] F5: Sample, 1_5, 3D7, untreated	Found in Sample: [S6] F6: Sample, 2_1, 3D7, untreated	Found in Sample: [S7] F7: Sample, 2_2, 3D7, untreated
	FALSE	High	[K].CCDSVSEDCIK.[E]	3xCarbamidomethyl [C1; C2; C9]	0.0182743	0.00105722	2	2	10	Q3MHN5; ENSEMBL:ENSBTAP00000018229	Q3MHN5 [265-275]; ENSEMBL:ENSBTAP00000018229 [265-275]		0	1372.52	TRUE		171.7				144	265.1		319.2		Not Found	Not Found	Not Found	Not Found	Not Found	Not Found	Not Found	Not Found	Not Found	Not Found	Not Found	Not Found	High	High	High	High	Not Found	Not Found	Not Found	Not Found	Not Found	Not Found	Not Found	Not Found
	FALSE	High	[K].CCDSVSEDCIKELPEYAVK.[L]	3xCarbamidomethyl [C1; C2; C9]	0.00168892	0.00105722	2	2	12	Q3MHN5; ENSEMBL:ENSBTAP00000018229	Q3MHN5 [265-283]; ENSEMBL:ENSBTAP00000018229 [265-283]		1	2302	TRUE		212.9					412		275.1		Not Found	Not Found	Not Found	Not Found	Not Found	Not Found	Not Found	Not Found	Not Found	Not Found	Not Found	Not Found	High	High	High	High	High	Not Found	Not Found	Not Found	Not Found	Not Found	Not Found	Not Found
	FALSE	High	[R].DDFTSLSMVLYSR.[K]		0.0322478	0.00105722	1	1	13	ENSEMBL:ENSBTAP00000018229	ENSEMBL:ENSBTAP00000018229 [38-50]		0	1533.73	TRUE	219.3	137.1	58.4				207.8	131.2	146.1	33.91	Not Found	Not Found	Not Found	Not Found	Not Found	Not Found	High	High	Not Found	Not Found	Not Found	Not Found	High	High	Peak Found	Peak Found	High	Peak Found	Not Found	Not Found	Peak Found	Not Found	Not Found	Not Found
	FALSE	High	[K].DLASLGR.[ED]		0.198107	0.00874094	2	2	4	Q3MHN5; ENSEMBL:ENSBTAP00000018229	Q3MHN5 [31-37]; ENSEMBL:ENSBTAP00000018229 [31-37]		0	731.405	TRUE	198.9	223.4	439.7		32.8		5.1			64.68	Peak Found	Not Found	Not Found	Peak Found	Not Found	Not Found	Peak Found	Peak Found	Not Found	Peak Found	Not Found	Not Found	Peak Found	High	High	High	High	Not Found	Not Found	Not Found	Not Found	Not Found	Peak Found	Not Found
	FALSE	High	[K].DLASLGRDDFTSLSMVLYSR.[K]		0.00249652	0.00105722	1	1	21	ENSEMBL:ENSBTAP00000018229	ENSEMBL:ENSBTAP00000018229 [31-50]		1	2246.11	TRUE	117	162.8		206.5			214.8	43.8	155.2	0.81	Not Found	Not Found	Not Found	Not Found	Not Found	Not Found	High	High	Not Found	Not Found	Not Found	Not Found	Not Found	Not Found	High	High	Not Found	Not Found	Not Found	Not Found	Not Found	Not Found	Not Found	Not Found
	FALSE	High	[K].DLASLGRDDFTSLSMVLYSR.[K]	1xOxidation [M15]	0.0087779	0.00105722	1	1	3	ENSEMBL:ENSBTAP00000018229	ENSEMBL:ENSBTAP00000018229 [31-50]		1	2262.11	TRUE											Not Found	Not Found	Not Found	Not Found	Not Found	Not Found	Not Found	Not Found	Not Found	Not Found	Not Found	Not Found	Not Found	Not Found	Not Found	Not Found	Not Found	Not Found	Not Found	Not Found	Not Found	Not Found	Not Found	Not Found
	FALSE	High	[K].DVCDEGNTKVLDQYIFELSR.[K]	1xCarbamidomethyl [C3]	0.0292121	0.00105722	2	2	1	Q3MHN5; ENSEMBL:ENSBTAP00000018229	Q3MHN5 [332-351]; ENSEMBL:ENSBTAP00000018229 [332-351]		1	2401.13	TRUE											Not Found	Not Found	Not Found	Not Found	Not Found	Not Found	Not Found	Not Found	Not Found	Not Found	Not Found	Not Found	Not Found	Not Found	High	Not Found	Not Found	Not Found	Not Found	Not Found	Not Found	Not Found	Not Found	Not Found
	FALSE	High	[K].FAQKVPTAHLEDVLPLAEDITTILSK.[C]		0.000142535	0.00105722	2	2	15	Q3MHN5; ENSEMBL:ENSBTAP00000018229	Q3MHN5 [239-264]; ENSEMBL:ENSBTAP00000018229 [239-264]		1	2849.57	TRUE	124.1	146.4					225.2		404.2	55	Not Found	Not Found	Not Found	Not Found	Not Found	Not Found	Peak Found	Peak Found	Not Found	Not Found	Not Found	Not Found	Not Found	Not Found	Peak Found	High	Not Found	Not Found	Not Found	Not Found	Not Found	Not Found	Not Found	Not Found
	FALSE	High	[R].FMYEYSINYGQAPLTLLVGYTK.[S]		9.90891e-05	0.00105722	2	2	7	Q3MHN5; ENSEMBL:ENSBTAP00000018229	Q3MHN5 [159-180]; ENSEMBL:ENSBTAP00000018229 [159-180]		0	2571.28	TRUE									900		Not Found	Not Found	Not Found	Not Found	Not Found	Not Found	Not Found	Not Found	Not Found	Not Found	Not Found	Not Found	Not Found	Not Found	High	Not Found	Not Found	Not Found	Not Found	Not Found	Not Found	Not Found	Not Found	Not Found
	FALSE	High	[K].FPDATETDLQELVAK.[R]		0.00783742	0.00105722	2	2	2	Q3MHN5; ENSEMBL:ENSBTAP00000018229	Q3MHN5 [429-443]; ENSEMBL:ENSBTAP00000018229 [429-443]		0	1676.84	TRUE	598.9	301.1								14.4	Not Found	Not Found	Not Found	Not Found	Not Found	Not Found	High	Peak Found	Not Found	Not Found	Not Found	Not Found	Not Found	Not Found	Peak Found	Peak Found	Not Found	Not Found	Not Found	Not Found	Not Found	Not Found	Not Found	Not Found
	FALSE	High	[R].GKFPDATETDLQELVAK.[R]		0.0140583	0.00105722	2	2	2	Q3MHN5; ENSEMBL:ENSBTAP00000018229	Q3MHN5 [427-443]; ENSEMBL:ENSBTAP00000018229 [427-443]		1	1861.95	TRUE							430.2	469.8			Not Found	Not Found	Not Found	Not Found	Not Found	Not Found	Not Found	Not Found	Not Found	Not Found	Not Found	Not Found	Not Found	Not Found	Not Found	Not Found	Not Found	Not Found	Not Found	Not Found	Not Found	Not Found	Not Found	Not Found
	FALSE	High	[K].HFSLLTIMTNR.[I]		0.041072	0.00105722	2	2	8	Q3MHN5; ENSEMBL:ENSBTAP00000018229	Q3MHN5 [208-218]; ENSEMBL:ENSBTAP00000018229 [208-218]		0	1332.71	TRUE		209.6					324.3		366.1		Not Found	Not Found	Not Found	Not Found	Not Found	Not Found	Not Found	Not Found	Not Found	Not Found	Not Found	Not Found	Not Found	Not Found	High	High	Not Found	Not Found	Not Found	Not Found	Not Found	Not Found	Not Found	Not Found
	FALSE	High	[K].HQPQEFPTYVEPTNDEICEAFR.[K]	1xCarbamidomethyl [C18]	0.000304459	0.00105722	2	3	18	Q3MHN5; ENSEMBL:ENSBTAP00000018229	Q3MHN5 [128-149]; ENSEMBL:ENSBTAP00000018229 [128-149]		0	2707.21	TRUE	113.2	143.8	191.9	108.5	87.8	131.3	28.8	41.2	53.5	57.06	Not Found	Peak Found	Peak Found	Not Found	Not Found	Not Found	High	High	Peak Found	Not Found	Peak Found	Not Found	Peak Found	High	High	High	High	Not Found	Peak Found	Not Found	Not Found	Not Found	Not Found	Peak Found
	FALSE	High	[K].HQPQEFPTYVEPTNDEICEAFRK.[D]	1xCarbamidomethyl [C18]	0.158466	0.00564354	2	3	2	Q3MHN5; ENSEMBL:ENSBTAP00000018229	Q3MHN5 [128-150]; ENSEMBL:ENSBTAP00000018229 [128-150]		1	2835.3	TRUE											Not Found	Not Found	Not Found	Not Found	Not Found	Not Found	Not Found	Not Found	Not Found	Not Found	Not Found	Not Found	Not Found	Not Found	High	Not Found	Not Found	Not Found	Not Found	Not Found	Not Found	Not Found	Not Found	Not Found
	FALSE	High	[RK].KLCMAALK.[H]	1xCarbamidomethyl [C3]	0.153948	0.00564354	2	3	15	Q3MHN5; ENSEMBL:ENSBTAP00000018229	Q3MHN5 [120-127]; ENSEMBL:ENSBTAP00000018229 [120-127]		1	934.521	TRUE	223.5	31.3	44.1		95.3	71.6	245.3	155.7	33.1	66.18	Peak Found	Not Found	Not Found	Not Found	Not Found	Not Found	High	High	Peak Found	Not Found	Not Found	Not Found	Not Found	Not Found	Peak Found	Peak Found	Peak Found	Not Found	Not Found	Peak Found	Not Found	Not Found	Peak Found	Not Found
	FALSE	High	[K].LCDNLSTK.[N]	1xCarbamidomethyl [C2]	0.112735	0.00302757	2	3	3	Q3MHN5; ENSEMBL:ENSBTAP00000018229	Q3MHN5 [284-291]; ENSEMBL:ENSBTAP00000018229 [284-291]		0	950.461	TRUE	121	168.1	85	22.7		67.5	58	5.2	372.5	84.52	Not Found	Not Found	Not Found	Peak Found	Not Found	Not Found	Peak Found	Peak Found	Not Found	Not Found	Not Found	Not Found	Peak Found	Not Found	Peak Found	High	Not Found	Not Found	Not Found	Not Found	Not Found	Peak Found	Not Found	Not Found
	FALSE	High	[R].ICSQYAAYGK.[E]	1xCarbamidomethyl [C2]	0.0394527	0.00105722	2	2	19	Q3MHN5; ENSEMBL:ENSBTAP00000018229	Q3MHN5 [219-228]; ENSEMBL:ENSBTAP00000018229 [219-228]		0	1160.54	TRUE	131.9	380.4					89.1	88.4	210.2	32.61	Not Found	Not Found	Not Found	Not Found	Not Found	Not Found	High	High	Peak Found	Not Found	Not Found	Not Found	High	High	High	High	High	Not Found	Not Found	Not Found	Not Found	Not Found	Not Found	Not Found
	FALSE	High	[R].ICSQYAAYGKEK.[S]	1xCarbamidomethyl [C2]	0.0484375	0.00105722	2	2	6	Q3MHN5; ENSEMBL:ENSBTAP00000018229	Q3MHN5 [219-230]; ENSEMBL:ENSBTAP00000018229 [219-230]		1	1417.68	TRUE	13	52.2	108.3	122.6	267.1		114.6	119.6	102.7	62.26	Peak Found	Not Found	Not Found	Not Found	Not Found	Not Found	Not Found	Peak Found	Not Found	Not Found	Not Found	Not Found	High	High	High	Peak Found	High	Not Found	Not Found	Peak Found	Not Found	Peak Found	Not Found	Not Found
	FALSE	High	[K].ILESTLK.[S]		0.142848	0.00564354	2	2	31	Q3MHN5; ENSEMBL:ENSBTAP00000018229	Q3MHN5 [363-369]; ENSEMBL:ENSBTAP00000018229 [363-369]		0	803.487	TRUE	97.5	113.1	112.7	14.3	54.4	72.3	181.6	120.5	133.6	91.49	Peak Found	Peak Found	Peak Found	Peak Found	Peak Found	Peak Found	Peak Found	High	High	Not Found	Peak Found	Peak Found	High	High	High	High	Peak Found	High	Peak Found	Peak Found	High	Peak Found	Peak Found	Peak Found
	FALSE	High	[R].IPEVFLTK.[I]		0.116155	0.00384007	1	1	23	ENSEMBL:ENSBTAP00000018229	ENSEMBL:ENSBTAP00000018229 [355-362]		0	946.561	TRUE	96.7	91.8	65.3	51.7	82.2	57.5	166.6	223.2	64.9	86.38	Peak Found	Not Found	Peak Found	High	Peak Found	Not Found	High	High	Peak Found	Not Found	Peak Found	Peak Found	Not Found	Not Found	Peak Found	Peak Found	Not Found	High	Peak Found	High	High	Not Found	Not Found	Not Found
	FALSE	High	[R].IPEVFLTKILESTLK.[S]		0.0568282	0.00105722	1	1	3	ENSEMBL:ENSBTAP00000018229	ENSEMBL:ENSBTAP00000018229 [355-369]		1	1731.03	TRUE	184.1	80.4	313.3			136	36.9	121.8	27.5	63.18	Peak Found	Not Found	Not Found	Peak Found	Not Found	Not Found	Peak Found	High	Peak Found	Peak Found	Peak Found	Not Found	Not Found	Not Found	High	Peak Found	Not Found	Not Found	Not Found	Not Found	Not Found	Not Found	Peak Found	Not Found
	FALSE	High	[K].LPMNKDVCDEGNTK.[V]	1xCarbamidomethyl [C8]	0.00382634	0.00105722	2	2	31	Q3MHN5; ENSEMBL:ENSBTAP00000018229	Q3MHN5 [327-340]; ENSEMBL:ENSBTAP00000018229 [327-340]		1	1620.74	TRUE	307.3	166.3	65.1		82.9		217.4	31.1	29.9	47.56	Not Found	Not Found	Not Found	Not Found	Not Found	Not Found	High	High	High	Not Found	Not Found	Not Found	High	High	High	High	High	Not Found	Not Found	Not Found	Not Found	Peak Found	Not Found	Not Found
	FALSE	High	[K].LPMNKDVCDEGNTK.[V]	1xCarbamidomethyl [C8]; 1xOxidation [M3]	0.0178659	0.00105722	2	2	18	Q3MHN5; ENSEMBL:ENSBTAP00000018229	Q3MHN5 [327-340]; ENSEMBL:ENSBTAP00000018229 [327-340]		1	1636.73	TRUE	17.2	45.4	726.4		10		38.6	61.3	1.2		Not Found	Not Found	Not Found	Not Found	Not Found	Not Found	Not Found	Not Found	High	Not Found	Not Found	Not Found	Peak Found	Peak Found	Not Found	Not Found	Peak Found	Not Found	Not Found	Peak Found	Not Found	Not Found	Not Found	Not Found
	FALSE	High	[K].SCESNSPFPVHPGTPECCTHEGLEK.[K]	3xCarbamidomethyl [C2; C17; C18]	0.000948312	0.00105722	2	2	37	Q3MHN5; ENSEMBL:ENSBTAP00000018229	Q3MHN5 [95-119]; ENSEMBL:ENSBTAP00000018229 [95-119]		0	2856.2	TRUE	204.2	222	15.3				222.4	91.3	144.7	40.5	Not Found	Not Found	Not Found	Not Found	Not Found	Not Found	High	High	High	Not Found	Not Found	Not Found	High	High	High	High	High	Not Found	Not Found	Not Found	Not Found	Peak Found	Not Found	Not Found
	FALSE	High	[K].SCESNSPFPVHPGTPECCTHEGLEKK.[L]	3xCarbamidomethyl [C2; C17; C18]	0.0904886	0.00105722	2	2	4	Q3MHN5; ENSEMBL:ENSBTAP00000018229	Q3MHN5 [95-120]; ENSEMBL:ENSBTAP00000018229 [95-120]		1	2984.3	TRUE	248	157.5						345.3	149.3	8.2	Not Found	Not Found	Not Found	Not Found	Not Found	Not Found	High	High	Not Found	Not Found	Not Found	Not Found	Not Found	Not Found	Not Found	Peak Found	Not Found	Not Found	Not Found	Not Found	Not Found	Not Found	Not Found	Not Found
	FALSE	High	[K].SLDECCHSESSTACLNAK.[GE]	3xCarbamidomethyl [C5; C6; C14]	0.000243679	0.00105722	2	2	92	Q3MHN5; ENSEMBL:ENSBTAP00000018229	Q3MHN5 [370-387]; ENSEMBL:ENSBTAP00000018229 [370-387]		0	2068.84	TRUE	111.5	220.4	37.7	106.6	110.4	49.9	113.9	62.4	87.1	33.76	Not Found	Peak Found	Peak Found	High	Peak Found	Peak Found	High	High	High	Not Found	Not Found	Peak Found	High	High	High	High	High	High	Not Found	High	High	High	High	Not Found
	FALSE	High	[K].SRLSHLIK.[F]		0.206146	0.00874094	2	2	12	Q3MHN5; ENSEMBL:ENSBTAP00000018229	Q3MHN5 [231-238]; ENSEMBL:ENSBTAP00000018229 [231-238]		1	953.589	TRUE	90.4	183.2		165.1	133.6	113.1	156	42.6	16	119.21	Not Found	Not Found	Not Found	Not Found	Not Found	Peak Found	Not Found	Not Found	High	Not Found	Not Found	Not Found	High	High	Not Found	Not Found	High	Not Found	Not Found	Not Found	Not Found	Not Found	Not Found	Not Found
	FALSE	High	[K].SYLSMVGSCCTSPNPTVCFLK.[E]	3xCarbamidomethyl [C9; C10; C18]	0.00126268	0.00105722	2	2	3	Q3MHN5; ENSEMBL:ENSBTAP00000018229	Q3MHN5 [181-201]; ENSEMBL:ENSBTAP00000018229 [181-201]		0	2408.08	TRUE	375.1	524.9									Not Found	Not Found	Not Found	Not Found	Not Found	Not Found	Peak Found	Not Found	Not Found	Not Found	Not Found	Not Found	Not Found	Not Found	High	High	Not Found	Not Found	Not Found	Not Found	Not Found	Not Found	Not Found	Not Found
	FALSE	High	[K].TRIPEVFLTK.[I]		0.0461229	0.00105722	1	1	10	ENSEMBL:ENSBTAP00000018229	ENSEMBL:ENSBTAP00000018229 [353-362]		1	1203.71	TRUE	178.2	52			108.8	147.9	177.7	189.5	45.9	9.13	Not Found	Not Found	Not Found	Not Found	Not Found	Not Found	High	High	Peak Found	Not Found	Not Found	Not Found	Not Found	Not Found	Peak Found	Peak Found	Not Found	Not Found	Not Found	Not Found	Not Found	Not Found	Not Found	Not Found
	FALSE	High	[R].TSALSDKSCESNSPFPVHPGTPECCTHEGLEK.[K]	3xCarbamidomethyl [C9; C24; C25]	0.0082756	0.00105722	2	2	4	Q3MHN5; ENSEMBL:ENSBTAP00000018229	Q3MHN5 [88-119]; ENSEMBL:ENSBTAP00000018229 [88-119]		1	3558.56	TRUE		21.7	822.1		10.3		14.5	4.1	27.3		Not Found	Not Found	Not Found	Not Found	Not Found	Not Found	Not Found	Not Found	Not Found	Not Found	Peak Found	Peak Found	High	High	Not Found	High	Peak Found	Not Found	Not Found	Not Found	Not Found	Not Found	Not Found	Not Found
	FALSE	High	[K].VLDQYIFELSR.[K]		0.00901987	0.00105722	2	2	61	Q3MHN5; ENSEMBL:ENSBTAP00000018229	Q3MHN5 [341-351]; ENSEMBL:ENSBTAP00000018229 [341-351]		0	1382.73	TRUE	142.3	81.1	22.5	45.7	49.3	106.8	186.1	202.4	63.8	64.52	Not Found	Not Found	Not Found	High	High	Not Found	High	High	High	Peak Found	Not Found	Not Found	High	High	High	High	High	Peak Found	Not Found	Not Found	High	Not Found	Peak Found	Not Found
	FALSE	High	[K].VLDQYIFELSRK.[T]		0.0916746	0.00105722	2	2	14	Q3MHN5; ENSEMBL:ENSBTAP00000018229	Q3MHN5 [341-352]; ENSEMBL:ENSBTAP00000018229 [341-352]		1	1510.83	TRUE	83.5	13.5		66.7	175.8	188	170.3	137.1	65.2	86.48	Not Found	Not Found	Not Found	Peak Found	Peak Found	Peak Found	High	High	Peak Found	Not Found	Not Found	Peak Found	Peak Found	Peak Found	High	Peak Found	Peak Found	Not Found	Not Found	Not Found	Not Found	Not Found	Not Found	Not Found
	FALSE	High	[K].VPTAHLEDVLPLAEDITTILSK.[C]		0.0010528	0.00105722	2	2	40	Q3MHN5; ENSEMBL:ENSBTAP00000018229	Q3MHN5 [243-264]; ENSEMBL:ENSBTAP00000018229 [243-264]		0	2375.31	TRUE	76.1	228.6					197.6	23.9	373.9	19.42	Not Found	Not Found	Not Found	Not Found	Not Found	Not Found	High	High	Not Found	Not Found	Not Found	Not Found	High	Not Found	High	High	High	Not Found	Not Found	Not Found	Not Found	Not Found	Not Found	Not Found
FALSE	High	Master Protein	Q3MHN5	Vitamin D-binding protein OS=Bos taurus GN=GC PE=2 SV=1	0	TRUE	214.841	61	27	477	1	474	53.3	5.52	1495.55	27	510.8	389.2								Not Found	Not Found	Not Found	Not Found	Not Found	Not Found	High	High	Not Found	Not Found	Not Found	Not Found	Not Found	Not Found	High	High	Not Found	Not Found	Not Found	Not Found	Not Found	Not Found	Not Found	Not Found
	Checked	Confidence	Annotated Sequence	Modifications	Qvality PEP	Qvality q-value	# Protein Groups	# Proteins	# PSMs	Master Protein Accessions	Positions in Master Proteins	Modifications in Master Proteins	# Missed Cleavages	Theo. MH+ [Da]	Contaminant	Abundances (Grouped): 3D7, DHA	Abundances (Grouped): 3D7, DMSO	Abundances (Grouped): 3D7, untreated	Abundances (Grouped): R561H, DHA	Abundances (Grouped): R561H, DMSO	Abundances (Grouped): R561H, untreated	Abundances (Grouped): Vps60, DHA	Abundances (Grouped): Vps60, DMSO	Abundances (Grouped): Vps60, untreated	Abundances (Grouped) CV [%]: 3D7, DHA	Found in Sample: [S20] F20: Sample, 7_1, 3D7, DHA	Found in Sample: [S21] F21: Sample, 7_2, 3D7, DHA	Found in Sample: [S22] F22: Sample, 7_3, 3D7, DHA	Found in Sample: [S23] F23: Sample, 8_1, 3D7, DHA	Found in Sample: [S24] F24: Sample, 8_2, 3D7, DHA	Found in Sample: [S25] F25: Sample, 8_3, 3D7, DHA	Found in Sample: [S26] F26: Sample, 9_1, 3D7, DHA	Found in Sample: [S27] F27: Sample, 9_2, 3D7, DHA	Found in Sample: [S28] F28: Sample, 9_3, 3D7, DHA	Found in Sample: [S12] F12: Sample, 4_1, 3D7, DMSO	Found in Sample: [S13] F13: Sample, 4_2, 3D7, DMSO	Found in Sample: [S14] F14: Sample, 4_3, 3D7, DMSO	Found in Sample: [S15] F15: Sample, 5_1, 3D7, DMSO	Found in Sample: [S16] F16: Sample, 5_2, 3D7, DMSO	Found in Sample: [S17] F17: Sample, 6_1, 3D7, DMSO	Found in Sample: [S18] F18: Sample, 6_2, 3D7, DMSO	Found in Sample: [S19] F19: Sample, 6_3, 3D7, DMSO	Found in Sample: [S1] F1: Sample, 1_1, 3D7, untreated	Found in Sample: [S2] F2: Sample, 1_2, 3D7, untreated	Found in Sample: [S3] F3: Sample, 1_3, 3D7, untreated	Found in Sample: [S4] F4: Sample, 1_4, 3D7, untreated	Found in Sample: [S5] F5: Sample, 1_5, 3D7, untreated	Found in Sample: [S6] F6: Sample, 2_1, 3D7, untreated	Found in Sample: [S7] F7: Sample, 2_2, 3D7, untreated
	FALSE	High	[K].CCDSVSEDCIK.[E]	3xCarbamidomethyl [C1; C2; C9]	0.0182743	0.00105722	2	2	10	Q3MHN5; ENSEMBL:ENSBTAP00000018229	Q3MHN5 [265-275]; ENSEMBL:ENSBTAP00000018229 [265-275]		0	1372.52	TRUE		171.7				144	265.1		319.2		Not Found	Not Found	Not Found	Not Found	Not Found	Not Found	Not Found	Not Found	Not Found	Not Found	Not Found	Not Found	High	High	High	High	Not Found	Not Found	Not Found	Not Found	Not Found	Not Found	Not Found	Not Found
	FALSE	High	[K].CCDSVSEDCIKELPEYAVK.[L]	3xCarbamidomethyl [C1; C2; C9]	0.00168892	0.00105722	2	2	12	Q3MHN5; ENSEMBL:ENSBTAP00000018229	Q3MHN5 [265-283]; ENSEMBL:ENSBTAP00000018229 [265-283]		1	2302	TRUE		212.9					412		275.1		Not Found	Not Found	Not Found	Not Found	Not Found	Not Found	Not Found	Not Found	Not Found	Not Found	Not Found	Not Found	High	High	High	High	High	Not Found	Not Found	Not Found	Not Found	Not Found	Not Found	Not Found
	FALSE	High	[K].CCSVNSPPLYCNSEIDAEINTLQS.[-]	3xCarbamidomethyl [C1; C2; C11]	0.00687163	0.00105722	1	1	6	Q3MHN5	Q3MHN5 [451-474]		0	2771.2	TRUE	510.8	389.2								11.9	Not Found	Not Found	Not Found	Not Found	Not Found	Not Found	High	High	Not Found	Not Found	Not Found	Not Found	Not Found	Not Found	High	High	Not Found	Not Found	Not Found	Not Found	Not Found	Not Found	Not Found	Not Found
	FALSE	High	[K].DLASLGR.[ED]		0.198107	0.00874094	2	2	4	Q3MHN5; ENSEMBL:ENSBTAP00000018229	Q3MHN5 [31-37]; ENSEMBL:ENSBTAP00000018229 [31-37]		0	731.405	TRUE	198.9	223.4	439.7		32.8		5.1			64.68	Peak Found	Not Found	Not Found	Peak Found	Not Found	Not Found	Peak Found	Peak Found	Not Found	Peak Found	Not Found	Not Found	Peak Found	High	High	High	High	Not Found	Not Found	Not Found	Not Found	Not Found	Peak Found	Not Found
	FALSE	High	[K].DVCDEGNTKVLDQYIFELSR.[K]	1xCarbamidomethyl [C3]	0.0292121	0.00105722	2	2	1	Q3MHN5; ENSEMBL:ENSBTAP00000018229	Q3MHN5 [332-351]; ENSEMBL:ENSBTAP00000018229 [332-351]		1	2401.13	TRUE											Not Found	Not Found	Not Found	Not Found	Not Found	Not Found	Not Found	Not Found	Not Found	Not Found	Not Found	Not Found	Not Found	Not Found	High	Not Found	Not Found	Not Found	Not Found	Not Found	Not Found	Not Found	Not Found	Not Found
	FALSE	High	[K].FAQKVPTAHLEDVLPLAEDITTILSK.[C]		0.000142535	0.00105722	2	2	15	Q3MHN5; ENSEMBL:ENSBTAP00000018229	Q3MHN5 [239-264]; ENSEMBL:ENSBTAP00000018229 [239-264]		1	2849.57	TRUE	124.1	146.4					225.2		404.2	55	Not Found	Not Found	Not Found	Not Found	Not Found	Not Found	Peak Found	Peak Found	Not Found	Not Found	Not Found	Not Found	Not Found	Not Found	Peak Found	High	Not Found	Not Found	Not Found	Not Found	Not Found	Not Found	Not Found	Not Found
	FALSE	High	[R].FMYEYSINYGQAPLTLLVGYTK.[S]		9.90891e-05	0.00105722	2	2	7	Q3MHN5; ENSEMBL:ENSBTAP00000018229	Q3MHN5 [159-180]; ENSEMBL:ENSBTAP00000018229 [159-180]		0	2571.28	TRUE									900		Not Found	Not Found	Not Found	Not Found	Not Found	Not Found	Not Found	Not Found	Not Found	Not Found	Not Found	Not Found	Not Found	Not Found	High	Not Found	Not Found	Not Found	Not Found	Not Found	Not Found	Not Found	Not Found	Not Found
	FALSE	High	[K].FPDATETDLQELVAK.[R]		0.00783742	0.00105722	2	2	2	Q3MHN5; ENSEMBL:ENSBTAP00000018229	Q3MHN5 [429-443]; ENSEMBL:ENSBTAP00000018229 [429-443]		0	1676.84	TRUE	598.9	301.1								14.4	Not Found	Not Found	Not Found	Not Found	Not Found	Not Found	High	Peak Found	Not Found	Not Found	Not Found	Not Found	Not Found	Not Found	Peak Found	Peak Found	Not Found	Not Found	Not Found	Not Found	Not Found	Not Found	Not Found	Not Found
	FALSE	High	[R].GKFPDATETDLQELVAK.[R]		0.0140583	0.00105722	2	2	2	Q3MHN5; ENSEMBL:ENSBTAP00000018229	Q3MHN5 [427-443]; ENSEMBL:ENSBTAP00000018229 [427-443]		1	1861.95	TRUE							430.2	469.8			Not Found	Not Found	Not Found	Not Found	Not Found	Not Found	Not Found	Not Found	Not Found	Not Found	Not Found	Not Found	Not Found	Not Found	Not Found	Not Found	Not Found	Not Found	Not Found	Not Found	Not Found	Not Found	Not Found	Not Found
	FALSE	High	[K].HFSLLTIMTNR.[I]		0.041072	0.00105722	2	2	8	Q3MHN5; ENSEMBL:ENSBTAP00000018229	Q3MHN5 [208-218]; ENSEMBL:ENSBTAP00000018229 [208-218]		0	1332.71	TRUE		209.6					324.3		366.1		Not Found	Not Found	Not Found	Not Found	Not Found	Not Found	Not Found	Not Found	Not Found	Not Found	Not Found	Not Found	Not Found	Not Found	High	High	Not Found	Not Found	Not Found	Not Found	Not Found	Not Found	Not Found	Not Found
	FALSE	High	[K].HQPQEFPTYVEPTNDEICEAFR.[K]	1xCarbamidomethyl [C18]	0.000304459	0.00105722	2	3	18	Q3MHN5; ENSEMBL:ENSBTAP00000018229	Q3MHN5 [128-149]; ENSEMBL:ENSBTAP00000018229 [128-149]		0	2707.21	TRUE	113.2	143.8	191.9	108.5	87.8	131.3	28.8	41.2	53.5	57.06	Not Found	Peak Found	Peak Found	Not Found	Not Found	Not Found	High	High	Peak Found	Not Found	Peak Found	Not Found	Peak Found	High	High	High	High	Not Found	Peak Found	Not Found	Not Found	Not Found	Not Found	Peak Found
	FALSE	High	[K].HQPQEFPTYVEPTNDEICEAFRK.[D]	1xCarbamidomethyl [C18]	0.158466	0.00564354	2	3	2	Q3MHN5; ENSEMBL:ENSBTAP00000018229	Q3MHN5 [128-150]; ENSEMBL:ENSBTAP00000018229 [128-150]		1	2835.3	TRUE											Not Found	Not Found	Not Found	Not Found	Not Found	Not Found	Not Found	Not Found	Not Found	Not Found	Not Found	Not Found	Not Found	Not Found	High	Not Found	Not Found	Not Found	Not Found	Not Found	Not Found	Not Found	Not Found	Not Found
	FALSE	High	[RK].KLCMAALK.[H]	1xCarbamidomethyl [C3]	0.153948	0.00564354	2	3	15	Q3MHN5; ENSEMBL:ENSBTAP00000018229	Q3MHN5 [120-127]; ENSEMBL:ENSBTAP00000018229 [120-127]		1	934.521	TRUE	223.5	31.3	44.1		95.3	71.6	245.3	155.7	33.1	66.18	Peak Found	Not Found	Not Found	Not Found	Not Found	Not Found	High	High	Peak Found	Not Found	Not Found	Not Found	Not Found	Not Found	Peak Found	Peak Found	Peak Found	Not Found	Not Found	Peak Found	Not Found	Not Found	Peak Found	Not Found
	FALSE	High	[K].LCDNLSTK.[N]	1xCarbamidomethyl [C2]	0.112735	0.00302757	2	3	3	Q3MHN5; ENSEMBL:ENSBTAP00000018229	Q3MHN5 [284-291]; ENSEMBL:ENSBTAP00000018229 [284-291]		0	950.461	TRUE	121	168.1	85	22.7		67.5	58	5.2	372.5	84.52	Not Found	Not Found	Not Found	Peak Found	Not Found	Not Found	Peak Found	Peak Found	Not Found	Not Found	Not Found	Not Found	Peak Found	Not Found	Peak Found	High	Not Found	Not Found	Not Found	Not Found	Not Found	Peak Found	Not Found	Not Found
	FALSE	High	[R].ICSQYAAYGK.[E]	1xCarbamidomethyl [C2]	0.0394527	0.00105722	2	2	19	Q3MHN5; ENSEMBL:ENSBTAP00000018229	Q3MHN5 [219-228]; ENSEMBL:ENSBTAP00000018229 [219-228]		0	1160.54	TRUE	131.9	380.4					89.1	88.4	210.2	32.61	Not Found	Not Found	Not Found	Not Found	Not Found	Not Found	High	High	Peak Found	Not Found	Not Found	Not Found	High	High	High	High	High	Not Found	Not Found	Not Found	Not Found	Not Found	Not Found	Not Found
	FALSE	High	[R].ICSQYAAYGKEK.[S]	1xCarbamidomethyl [C2]	0.0484375	0.00105722	2	2	6	Q3MHN5; ENSEMBL:ENSBTAP00000018229	Q3MHN5 [219-230]; ENSEMBL:ENSBTAP00000018229 [219-230]		1	1417.68	TRUE	13	52.2	108.3	122.6	267.1		114.6	119.6	102.7	62.26	Peak Found	Not Found	Not Found	Not Found	Not Found	Not Found	Not Found	Peak Found	Not Found	Not Found	Not Found	Not Found	High	High	High	Peak Found	High	Not Found	Not Found	Peak Found	Not Found	Peak Found	Not Found	Not Found
	FALSE	High	[K].ILESTLK.[S]		0.142848	0.00564354	2	2	31	Q3MHN5; ENSEMBL:ENSBTAP00000018229	Q3MHN5 [363-369]; ENSEMBL:ENSBTAP00000018229 [363-369]		0	803.487	TRUE	97.5	113.1	112.7	14.3	54.4	72.3	181.6	120.5	133.6	91.49	Peak Found	Peak Found	Peak Found	Peak Found	Peak Found	Peak Found	Peak Found	High	High	Not Found	Peak Found	Peak Found	High	High	High	High	Peak Found	High	Peak Found	Peak Found	High	Peak Found	Peak Found	Peak Found
	FALSE	High	[K].LPMNKDVCDEGNTK.[V]	1xCarbamidomethyl [C8]	0.00382634	0.00105722	2	2	31	Q3MHN5; ENSEMBL:ENSBTAP00000018229	Q3MHN5 [327-340]; ENSEMBL:ENSBTAP00000018229 [327-340]		1	1620.74	TRUE	307.3	166.3	65.1		82.9		217.4	31.1	29.9	47.56	Not Found	Not Found	Not Found	Not Found	Not Found	Not Found	High	High	High	Not Found	Not Found	Not Found	High	High	High	High	High	Not Found	Not Found	Not Found	Not Found	Peak Found	Not Found	Not Found
	FALSE	High	[K].LPMNKDVCDEGNTK.[V]	1xCarbamidomethyl [C8]; 1xOxidation [M3]	0.0178659	0.00105722	2	2	18	Q3MHN5; ENSEMBL:ENSBTAP00000018229	Q3MHN5 [327-340]; ENSEMBL:ENSBTAP00000018229 [327-340]		1	1636.73	TRUE	17.2	45.4	726.4		10		38.6	61.3	1.2		Not Found	Not Found	Not Found	Not Found	Not Found	Not Found	Not Found	Not Found	High	Not Found	Not Found	Not Found	Peak Found	Peak Found	Not Found	Not Found	Peak Found	Not Found	Not Found	Peak Found	Not Found	Not Found	Not Found	Not Found
	FALSE	High	[K].SCESNSPFPVHPGTPECCTHEGLEK.[K]	3xCarbamidomethyl [C2; C17; C18]	0.000948312	0.00105722	2	2	37	Q3MHN5; ENSEMBL:ENSBTAP00000018229	Q3MHN5 [95-119]; ENSEMBL:ENSBTAP00000018229 [95-119]		0	2856.2	TRUE	204.2	222	15.3				222.4	91.3	144.7	40.5	Not Found	Not Found	Not Found	Not Found	Not Found	Not Found	High	High	High	Not Found	Not Found	Not Found	High	High	High	High	High	Not Found	Not Found	Not Found	Not Found	Peak Found	Not Found	Not Found
	FALSE	High	[K].SCESNSPFPVHPGTPECCTHEGLEKK.[L]	3xCarbamidomethyl [C2; C17; C18]	0.0904886	0.00105722	2	2	4	Q3MHN5; ENSEMBL:ENSBTAP00000018229	Q3MHN5 [95-120]; ENSEMBL:ENSBTAP00000018229 [95-120]		1	2984.3	TRUE	248	157.5						345.3	149.3	8.2	Not Found	Not Found	Not Found	Not Found	Not Found	Not Found	High	High	Not Found	Not Found	Not Found	Not Found	Not Found	Not Found	Not Found	Peak Found	Not Found	Not Found	Not Found	Not Found	Not Found	Not Found	Not Found	Not Found
	FALSE	High	[K].SLDECCHSESSTACLNAK.[GE]	3xCarbamidomethyl [C5; C6; C14]	0.000243679	0.00105722	2	2	92	Q3MHN5; ENSEMBL:ENSBTAP00000018229	Q3MHN5 [370-387]; ENSEMBL:ENSBTAP00000018229 [370-387]		0	2068.84	TRUE	111.5	220.4	37.7	106.6	110.4	49.9	113.9	62.4	87.1	33.76	Not Found	Peak Found	Peak Found	High	Peak Found	Peak Found	High	High	High	Not Found	Not Found	Peak Found	High	High	High	High	High	High	Not Found	High	High	High	High	Not Found
	FALSE	High	[K].SRLSHLIK.[F]		0.206146	0.00874094	2	2	12	Q3MHN5; ENSEMBL:ENSBTAP00000018229	Q3MHN5 [231-238]; ENSEMBL:ENSBTAP00000018229 [231-238]		1	953.589	TRUE	90.4	183.2		165.1	133.6	113.1	156	42.6	16	119.21	Not Found	Not Found	Not Found	Not Found	Not Found	Peak Found	Not Found	Not Found	High	Not Found	Not Found	Not Found	High	High	Not Found	Not Found	High	Not Found	Not Found	Not Found	Not Found	Not Found	Not Found	Not Found
	FALSE	High	[K].SYLSMVGSCCTSPNPTVCFLK.[E]	3xCarbamidomethyl [C9; C10; C18]	0.00126268	0.00105722	2	2	3	Q3MHN5; ENSEMBL:ENSBTAP00000018229	Q3MHN5 [181-201]; ENSEMBL:ENSBTAP00000018229 [181-201]		0	2408.08	TRUE	375.1	524.9									Not Found	Not Found	Not Found	Not Found	Not Found	Not Found	Peak Found	Not Found	Not Found	Not Found	Not Found	Not Found	Not Found	Not Found	High	High	Not Found	Not Found	Not Found	Not Found	Not Found	Not Found	Not Found	Not Found
	FALSE	High	[R].TSALSDKSCESNSPFPVHPGTPECCTHEGLEK.[K]	3xCarbamidomethyl [C9; C24; C25]	0.0082756	0.00105722	2	2	4	Q3MHN5; ENSEMBL:ENSBTAP00000018229	Q3MHN5 [88-119]; ENSEMBL:ENSBTAP00000018229 [88-119]		1	3558.56	TRUE		21.7	822.1		10.3		14.5	4.1	27.3		Not Found	Not Found	Not Found	Not Found	Not Found	Not Found	Not Found	Not Found	Not Found	Not Found	Peak Found	Peak Found	High	High	Not Found	High	Peak Found	Not Found	Not Found	Not Found	Not Found	Not Found	Not Found	Not Found
	FALSE	High	[K].VLDQYIFELSR.[K]		0.00901987	0.00105722	2	2	61	Q3MHN5; ENSEMBL:ENSBTAP00000018229	Q3MHN5 [341-351]; ENSEMBL:ENSBTAP00000018229 [341-351]		0	1382.73	TRUE	142.3	81.1	22.5	45.7	49.3	106.8	186.1	202.4	63.8	64.52	Not Found	Not Found	Not Found	High	High	Not Found	High	High	High	Peak Found	Not Found	Not Found	High	High	High	High	High	Peak Found	Not Found	Not Found	High	Not Found	Peak Found	Not Found
	FALSE	High	[K].VLDQYIFELSRK.[T]		0.0916746	0.00105722	2	2	14	Q3MHN5; ENSEMBL:ENSBTAP00000018229	Q3MHN5 [341-352]; ENSEMBL:ENSBTAP00000018229 [341-352]		1	1510.83	TRUE	83.5	13.5		66.7	175.8	188	170.3	137.1	65.2	86.48	Not Found	Not Found	Not Found	Peak Found	Peak Found	Peak Found	High	High	Peak Found	Not Found	Not Found	Peak Found	Peak Found	Peak Found	High	Peak Found	Peak Found	Not Found	Not Found	Not Found	Not Found	Not Found	Not Found	Not Found
	FALSE	High	[K].VPTAHLEDVLPLAEDITTILSK.[C]		0.0010528	0.00105722	2	2	40	Q3MHN5; ENSEMBL:ENSBTAP00000018229	Q3MHN5 [243-264]; ENSEMBL:ENSBTAP00000018229 [243-264]		0	2375.31	TRUE	76.1	228.6					197.6	23.9	373.9	19.42	Not Found	Not Found	Not Found	Not Found	Not Found	Not Found	High	High	Not Found	Not Found	Not Found	Not Found	High	Not Found	High	High	High	Not Found	Not Found	Not Found	Not Found	Not Found	Not Found	Not Found
FALSE	High	Master Protein	P34955	Alpha-1-antiproteinase OS=Bos taurus GN=SERPINA1 PE=1 SV=1	0	TRUE	200.91	43	25	1287	25	416	46.1	6.52	3148.4	25	72	23.5	130.8	76.1	61	161.4	138	181.5	55.7	High	High	High	High	High	High	High	High	High	High	High	Peak Found	High	High	High	High	High	High	High	High	High	High	High	High
	Checked	Confidence	Annotated Sequence	Modifications	Qvality PEP	Qvality q-value	# Protein Groups	# Proteins	# PSMs	Master Protein Accessions	Positions in Master Proteins	Modifications in Master Proteins	# Missed Cleavages	Theo. MH+ [Da]	Contaminant	Abundances (Grouped): 3D7, DHA	Abundances (Grouped): 3D7, DMSO	Abundances (Grouped): 3D7, untreated	Abundances (Grouped): R561H, DHA	Abundances (Grouped): R561H, DMSO	Abundances (Grouped): R561H, untreated	Abundances (Grouped): Vps60, DHA	Abundances (Grouped): Vps60, DMSO	Abundances (Grouped): Vps60, untreated	Abundances (Grouped) CV [%]: 3D7, DHA	Found in Sample: [S20] F20: Sample, 7_1, 3D7, DHA	Found in Sample: [S21] F21: Sample, 7_2, 3D7, DHA	Found in Sample: [S22] F22: Sample, 7_3, 3D7, DHA	Found in Sample: [S23] F23: Sample, 8_1, 3D7, DHA	Found in Sample: [S24] F24: Sample, 8_2, 3D7, DHA	Found in Sample: [S25] F25: Sample, 8_3, 3D7, DHA	Found in Sample: [S26] F26: Sample, 9_1, 3D7, DHA	Found in Sample: [S27] F27: Sample, 9_2, 3D7, DHA	Found in Sample: [S28] F28: Sample, 9_3, 3D7, DHA	Found in Sample: [S12] F12: Sample, 4_1, 3D7, DMSO	Found in Sample: [S13] F13: Sample, 4_2, 3D7, DMSO	Found in Sample: [S14] F14: Sample, 4_3, 3D7, DMSO	Found in Sample: [S15] F15: Sample, 5_1, 3D7, DMSO	Found in Sample: [S16] F16: Sample, 5_2, 3D7, DMSO	Found in Sample: [S17] F17: Sample, 6_1, 3D7, DMSO	Found in Sample: [S18] F18: Sample, 6_2, 3D7, DMSO	Found in Sample: [S19] F19: Sample, 6_3, 3D7, DMSO	Found in Sample: [S1] F1: Sample, 1_1, 3D7, untreated	Found in Sample: [S2] F2: Sample, 1_2, 3D7, untreated	Found in Sample: [S3] F3: Sample, 1_3, 3D7, untreated	Found in Sample: [S4] F4: Sample, 1_4, 3D7, untreated	Found in Sample: [S5] F5: Sample, 1_5, 3D7, untreated	Found in Sample: [S6] F6: Sample, 2_1, 3D7, untreated	Found in Sample: [S7] F7: Sample, 2_2, 3D7, untreated
	FALSE	High	[K].AALTIDEK.[G]		0.0643108	0.00105722	1	1	89	P34955	P34955 [358-365]		0	860.472	TRUE	57	18.2	141.6	71.4	64.7	193.6	131.3	148.4	73.7	39.83	High	Peak Found	Peak Found	High	Peak Found	Peak Found	High	High	High	High	Peak Found	Peak Found	Peak Found	Peak Found	High	High	High	High	High	High	High	High	High	Peak Found
	FALSE	High	[R].ADLSGITK.[E]		0.067801	0.00105722	1	1	48	P34955	P34955 [338-345]		0	804.446	TRUE	85.6	47.8	184.4	67.5	62.3	146.9	147.2	116.4	41.9	52.91	High	Peak Found	Peak Found	High	High	Peak Found	High	High	High	High	Not Found	Not Found	High	High	High	High	High	High	High	High	Peak Found	High	High	Not Found
	FALSE	High	[K].ALHKAALTIDEK.[G]		0.00738879	0.00105722	1	1	101	P34955	P34955 [354-365]		1	1309.75	TRUE	90.7	33.7	139.9	76.8	69.2	203.6	82.8	166.1	37.1	69.44	High	High	High	High	High	High	High	High	High	High	High	Peak Found	Not Found	Not Found	Peak Found	Peak Found	High	High	Peak Found	High	High	High	High	High
	FALSE	High	[R].DFHVDEQTTVK.[V]		0.0176253	0.00105722	1	1	92	P34955	P34955 [229-239]		0	1318.63	TRUE	35.9	38.2	120.3	42.9	59.3	181.4	183.9	130.8	107.3	42.76	High	High	High	High	Peak Found	Peak Found	High	High	High	Peak Found	Not Found	Not Found	High	High	High	High	High	High	High	High	High	High	High	High
	FALSE	High	[R].DFHVDEQTTVKVPMMNR.[L]		0.0986752	0.00202674	1	1	1	P34955	P34955 [229-245]		1	2046.97	TRUE							900				Not Found	Not Found	Not Found	Not Found	Not Found	Not Found	Not Found	Not Found	Not Found	Not Found	Not Found	Not Found	Not Found	Not Found	Not Found	Not Found	Not Found	Not Found	Not Found	Not Found	Not Found	Not Found	Not Found	Not Found
	FALSE	High	[K].GNTHTEILK.[G]		0.11765	0.00384007	1	1	50	P34955	P34955 [92-100]		0	1012.54	TRUE	81.9	32	229.1	49.9	47.7	208.2	45.7	176.7	28.8	58.37	High	High	Peak Found	High	High	Peak Found	High	High	Peak Found	Peak Found	Not Found	Peak Found	Peak Found	Peak Found	High	High	High	High	High	High	High	Peak Found	High	Peak Found
	FALSE	High	[K].GSHGKIVELVK.[V]		0.0811532	0.00105722	1	1	6	P34955	P34955 [186-196]		1	1166.69	TRUE			299.5			275.2	63.9	241.5	19.9		Not Found	Not Found	Not Found	Not Found	Not Found	Not Found	Not Found	Not Found	High	Not Found	Not Found	Not Found	Not Found	Not Found	Not Found	Not Found	Not Found	Not Found	Not Found	Peak Found	Not Found	Not Found	Not Found	Not Found
	FALSE	High	[K].HTTERDFHVDEQTTVK.[V]		0.00594313	0.00105722	1	1	65	P34955	P34955 [224-239]		1	1942.93	TRUE	75.1	100.9	116.2	23.2	38	145.2	214.3	137.2	49.9	67.15	Not Found	Not Found	Not Found	Not Found	Peak Found	Peak Found	High	High	High	Not Found	Peak Found	Peak Found	High	High	High	High	High	Peak Found	Peak Found	High	High	High	High	Peak Found
	FALSE	High	[K].KKINDYVEK.[G]		0.197318	0.00874094	1	1	8	P34955	P34955 [177-185]		2	1136.63	TRUE	42.5	100.4	47.4	121.3	141	117.7	121.6	208		95.03	Peak Found	Not Found	Peak Found	Peak Found	Not Found	Not Found	Not Found	Not Found	Peak Found	Not Found	Not Found	Not Found	Peak Found	Not Found	Not Found	Not Found	Not Found	Not Found	Not Found	Not Found	Not Found	Peak Found	Not Found	Not Found
	FALSE	High	[K].KINDYVEK.[G]		0.11419	0.00384007	1	1	30	P34955	P34955 [178-185]		1	1008.54	TRUE	46.7	2.1	155.8	84.8	107.6	187.2	77.9	171.7	66.2	106.33	High	Peak Found	Peak Found	High	Peak Found	Peak Found	High	High	Peak Found	Peak Found	Peak Found	Peak Found	Not Found	Not Found	High	High	Peak Found	High	Peak Found	Peak Found	High	High	High	Peak Found
	FALSE	High	[K].KYASSANLHLPK.[L]		0.00212944	0.00105722	1	1	68	P34955	P34955 [301-312]		1	1328.73	TRUE	88.3	13.2	93.1	99.9	56.2	181.7	138.4	208	21.1	36.99	High	High	High	High	High	High	High	High	High	Peak Found	Peak Found	Peak Found	Not Found	Not Found	High	Peak Found	Peak Found	High	High	Not Found	High	High	Peak Found	Peak Found
	FALSE	High	[K].INDYVEK.[G]		0.0978264	0.00202674	1	1	62	P34955	P34955 [179-185]		0	880.441	TRUE	61.5	23	144.8	54.5	57.8	262.6	81.1	181.3	33.4	66.63	High	High	Peak Found	High	High	High	High	High	High	Peak Found	Not Found	Not Found	Peak Found	High	High	High	Peak Found	High	High	High	Peak Found	Peak Found	High	Not Found
	FALSE	High	[K].INDYVEKGSHGK.[I]		0.0151821	0.00105722	1	1	12	P34955	P34955 [179-190]		1	1346.67	TRUE	54.6	15.9	75.9	89.9	37.9	113.1	59.3	392.5	61	41.24	High	High	High	High	Peak Found	Not Found	Peak Found	High	Peak Found	Peak Found	Peak Found	Peak Found	Not Found	Not Found	Peak Found	Peak Found	Not Found	Not Found	Not Found	High	Not Found	Peak Found	Peak Found	Not Found
	FALSE	High	[K].LNNELLAK.[F]		0.166478	0.00810664	1	1	30	P34955	P34955 [289-296]		0	914.531	TRUE	166.5	70.9	166.1	76.7	89.3	124.4	93.9	53.3	58.8	86.36	Peak Found	Peak Found	Peak Found	High	Peak Found	Peak Found	High	High	High	Peak Found	Peak Found	Peak Found	Peak Found	Peak Found	Peak Found	Peak Found	Peak Found	High	Peak Found	High	High	High	High	Peak Found
	FALSE	High	[K].LQQLEDKLNNELLAK.[F]		0.00454694	0.00105722	1	1	69	P34955	P34955 [282-296]		1	1768.98	TRUE	36.6	11.9	83.3	40.2	112.9	104.2	283.6	202.8	24.6	65.93	High	Peak Found	Not Found	High	Not Found	High	High	High	High	Not Found	Peak Found	Not Found	Peak Found	Peak Found	High	High	High	Not Found	Peak Found	High	Not Found	High	High	Peak Found
	FALSE	High	[K].LSISETYDLK.[S]		0.0405252	0.00105722	1	1	77	P34955	P34955 [313-322]		0	1168.61	TRUE	77.5	20.8	156.7	87.1	64.8	153.4	109.7	186.5	43.4	36.05	High	High	High	High	High	High	High	High	High	High	Peak Found	Peak Found	High	High	High	High	High	High	High	High	High	High	High	High
	FALSE	High	[K].LVDTFLEDVK.[N]		0.0284341	0.00105722	1	1	40	P34955	P34955 [148-157]		0	1178.63	TRUE	60.3	42.1	177.5	49.9	50.9	191.1		192.9	135.3	28.04	High	Not Found	Peak Found	High	High	High	High	High	High	Not Found	Not Found	Not Found	High	High	High	High	High	High	High	High	High	High	Peak Found	Peak Found
	FALSE	High	[K].LVDTFLEDVKNLYHSEAFSINFR.[D]		0.000530052	0.00105722	1	1	36	P34955	P34955 [148-170]		1	2757.39	TRUE						309.1	438.6		152.3		Not Found	Not Found	Not Found	Not Found	Not Found	Not Found	High	Not Found	Not Found	Not Found	Not Found	Not Found	Not Found	Not Found	Not Found	Not Found	Not Found	Not Found	Not Found	Not Found	Not Found	Not Found	Not Found	Not Found
	FALSE	High	[K].NLYHSEAFSINFR.[D]		0.00469376	0.00105722	1	1	73	P34955	P34955 [158-170]		0	1597.78	TRUE	70.1	74.3	85	53.5	57.3	140.1	209.1	162.5	48	72.73	Peak Found	Peak Found	Not Found	High	Peak Found	Peak Found	High	High	High	Peak Found	Not Found	Peak Found	High	High	High	High	High	High	Not Found	High	High	High	High	High
	FALSE	High	[K].SPLFVGK.[V]		0.189568	0.00810664	1	1	31	P34955	P34955 [403-409]		0	747.44	TRUE	34.3	19.1	79.2	100	76.1	112.9	186.5	228.4	63.6	41.69	High	Peak Found	Peak Found	High	High	High	Peak Found	High	High	Peak Found	Peak Found	Peak Found	Peak Found	Peak Found	High	High	High	High	High	Peak Found	High	Peak Found	High	Peak Found
	FALSE	High	[K].SPLFVGKVVNPTQA.[-]		0.0648802	0.00105722	1	1	21	P34955	P34955 [403-416]		1	1456.82	TRUE	107.2	49.2	240.5			185.6	97.7	170.2	49.7	48.93	High	Peak Found	Not Found	High	Not Found	Not Found	High	High	Not Found	Peak Found	Peak Found	Peak Found	Not Found	Not Found	High	High	Peak Found	High	Not Found	High	High	High	High	Not Found
	FALSE	High	[K].SVLGDVGITEVFSDR.[A]		0.00153519	0.00105722	1	1	77	P34955	P34955 [323-337]		0	1593.81	TRUE	100.7	29.9	149.7	33.7	55.6	135.8	159.8	178.7	56.2	57.85	High	Not Found	Not Found	High	High	High	High	High	High	Not Found	Not Found	Not Found	High	High	High	High	High	High	High	High	High	High	High	High
	FALSE	High	[K].SVLGDVGITEVFSDRADLSGITK.[E]		0.00368982	0.00105722	1	1	47	P34955	P34955 [323-345]		1	2379.24	TRUE	72.1	19.8	86.6	101.6	74.5	100.7	117.6	317.5	9.6	65.67	High	Peak Found	Peak Found	High	Peak Found	Peak Found	High	High	Not Found	Not Found	Not Found	Not Found	Not Found	Not Found	High	High	Not Found	Not Found	Peak Found	Not Found	High	High	High	Peak Found
	FALSE	High	[K].VLDPNTVFALVNYISFK.[G]		0.000237124	0.00105722	1	1	36	P34955	P34955 [197-213]		0	1940.05	TRUE	18.1	17.7					497.3	319.9	47	102.84	Not Found	Not Found	Not Found	High	Not Found	Not Found	High	High	Not Found	Not Found	Not Found	Not Found	Not Found	Not Found	High	High	Not Found	Not Found	Not Found	Not Found	Not Found	Not Found	Not Found	Not Found
	FALSE	High	[K].YASSANLHLPK.[L]		0.0392767	0.00105722	1	1	118	P34955	P34955 [302-312]		0	1200.64	TRUE	59.7	14.6	107.4	106.6	55	174.4	140.7	210.2	31.3	38.88	High	High	High	High	High	High	High	High	High	High	Peak Found	Peak Found	High	High	High	High	High	Peak Found	Peak Found	High	High	High	High	High
FALSE	High	Master Protein	P02042	Hemoglobin subunit delta OS=Homo sapiens OX=9606 GN=HBD PE=1 SV=2	0	FALSE	178.904	88	16	2787	9	147	16	8.05	5641.88	16	179.7	107.4	62.5	163.4	172.6	39	85.5	72.3	17.6	High	High	High	High	High	High	High	High	High	High	High	High	High	High	High	High	High	High	High	High	High	High	High	High
	Checked	Confidence	Annotated Sequence	Modifications	Qvality PEP	Qvality q-value	# Protein Groups	# Proteins	# PSMs	Master Protein Accessions	Positions in Master Proteins	Modifications in Master Proteins	# Missed Cleavages	Theo. MH+ [Da]	Contaminant	Abundances (Grouped): 3D7, DHA	Abundances (Grouped): 3D7, DMSO	Abundances (Grouped): 3D7, untreated	Abundances (Grouped): R561H, DHA	Abundances (Grouped): R561H, DMSO	Abundances (Grouped): R561H, untreated	Abundances (Grouped): Vps60, DHA	Abundances (Grouped): Vps60, DMSO	Abundances (Grouped): Vps60, untreated	Abundances (Grouped) CV [%]: 3D7, DHA	Found in Sample: [S20] F20: Sample, 7_1, 3D7, DHA	Found in Sample: [S21] F21: Sample, 7_2, 3D7, DHA	Found in Sample: [S22] F22: Sample, 7_3, 3D7, DHA	Found in Sample: [S23] F23: Sample, 8_1, 3D7, DHA	Found in Sample: [S24] F24: Sample, 8_2, 3D7, DHA	Found in Sample: [S25] F25: Sample, 8_3, 3D7, DHA	Found in Sample: [S26] F26: Sample, 9_1, 3D7, DHA	Found in Sample: [S27] F27: Sample, 9_2, 3D7, DHA	Found in Sample: [S28] F28: Sample, 9_3, 3D7, DHA	Found in Sample: [S12] F12: Sample, 4_1, 3D7, DMSO	Found in Sample: [S13] F13: Sample, 4_2, 3D7, DMSO	Found in Sample: [S14] F14: Sample, 4_3, 3D7, DMSO	Found in Sample: [S15] F15: Sample, 5_1, 3D7, DMSO	Found in Sample: [S16] F16: Sample, 5_2, 3D7, DMSO	Found in Sample: [S17] F17: Sample, 6_1, 3D7, DMSO	Found in Sample: [S18] F18: Sample, 6_2, 3D7, DMSO	Found in Sample: [S19] F19: Sample, 6_3, 3D7, DMSO	Found in Sample: [S1] F1: Sample, 1_1, 3D7, untreated	Found in Sample: [S2] F2: Sample, 1_2, 3D7, untreated	Found in Sample: [S3] F3: Sample, 1_3, 3D7, untreated	Found in Sample: [S4] F4: Sample, 1_4, 3D7, untreated	Found in Sample: [S5] F5: Sample, 1_5, 3D7, untreated	Found in Sample: [S6] F6: Sample, 2_1, 3D7, untreated	Found in Sample: [S7] F7: Sample, 2_2, 3D7, untreated
	FALSE	High	[K].EFTPQMQAAYQK.[V]		0.0151821	0.00105722	1	1	59	P02042	P02042 [122-133]		0	1441.68	FALSE	136.1	142.6	54.7	128.8	112.3	19.1	142.2	116.6	47.8	49.68	High	High	High	High	High	High	High	High	High	High	High	High	High	High	High	High	High	High	Not Found	Peak Found	High	High	High	High
	FALSE	High	[K].EFTPQMQAAYQK.[V]	1xOxidation [M6]	0.0657435	0.00105722	1	1	9	P02042	P02042 [122-133]		0	1457.67	FALSE	69.4	53.9	485.7			97.5	22.7	29.4	141.3	32.38	Peak Found	Not Found	Not Found	High	Not Found	Not Found	High	High	Not Found	Peak Found	Not Found	Not Found	Not Found	Peak Found	High	High	High	Not Found	Peak Found	Not Found	Not Found	Not Found	Not Found	Not Found
	FALSE	High	[R].FFESFGDLSSPDAVMGNPK.[V]		0.000149842	0.00105722	1	1	47	P02042	P02042 [42-60]		0	2044.93	FALSE	160.6	96.8	108.3	151	139.5	44.3	62	60.5	77.1	100.04	High	Peak Found	Peak Found	High	High	High	High	High	High	High	Not Found	Not Found	High	High	High	High	High	Not Found	Not Found	Not Found	Not Found	High	High	Peak Found
	FALSE	High	[R].FFESFGDLSSPDAVMGNPK.[V]	1xOxidation [M15]	0.00158482	0.00105722	1	1	11	P02042	P02042 [42-60]		0	2060.93	FALSE	723.6	176.4								28.07	Peak Found	Not Found	Not Found	Peak Found	Not Found	Not Found	High	High	Not Found	Not Found	Not Found	Not Found	Not Found	High	High	High	High	Not Found	Not Found	Not Found	Not Found	Not Found	Not Found	Not Found
	FALSE	High	[R].FFESFGDLSSPDAVMGNPKVK.[A]		0.037057	0.00105722	1	1	3	P02042	P02042 [42-62]		1	2272.1	FALSE	836.9	63.1								10.15	High	Not Found	Not Found	High	Not Found	Not Found	Not Found	High	Not Found	Not Found	Not Found	Not Found	Not Found	Not Found	Not Found	Peak Found	Not Found	Not Found	Not Found	Not Found	Not Found	Not Found	Not Found	Not Found
	FALSE	High	[K].KVLGAFSDGLAHLDNLK.[G]		0.000575235	0.00105722	2	2	167	P02042; P68871	P02042 [67-83]; P68871 [67-83]		1	1797.99	TRUE	183.4	47.8	43.6	231.2	144.7	56.2	72	105.7	15.3	33.63	High	Not Found	Not Found	High	High	High	High	High	High	Peak Found	Not Found	Not Found	High	High	High	High	High	High	High	High	High	High	High	High
	FALSE	High	[K].LHVDPENFR.[L]		0.0663251	0.00105722	2	2	17	P02042; P68871	P02042 [97-105]; P68871 [97-105]		0	1126.56	TRUE	115.7	77.7	521.3		35.6	37.6	54.7	4.4	53	83.09	Peak Found	Not Found	Peak Found	High	Peak Found	Peak Found	High	High	Peak Found	Peak Found	Peak Found	Not Found	Peak Found	Peak Found	High	High	High	High	Peak Found	Not Found	Peak Found	High	Peak Found	Not Found
	FALSE	High	[R].LLGNVLVCVLAR.[N]	1xCarbamidomethyl [C8]	0.00375746	0.00105722	1	1	20	P02042	P02042 [106-117]		0	1326.79	FALSE	104.9	30.9	214.4	96.8	124.2	139.3	45.2	113.1	31.3	33	High	Peak Found	Peak Found	High	High	High	High	High	High	High	Peak Found	Peak Found	High	High	High	High	High	Not Found	Peak Found	Peak Found	Not Found	High	High	Peak Found
	FALSE	High	[R].LLVVYPWTQR.[F]		0.0162478	0.00105722	5	6	724	P02100; P02042; P02070; P69891; P68871	P02100 [32-41]; P02042 [32-41]; P02070 [30-39]; P69891 [32-41]; P68871 [32-41]		0	1274.73	TRUE	120.1	64.3	53.1	213.6	181.4	51.4	88.8	105.2	22.2	56.8	High	High	High	High	High	High	High	High	High	High	High	High	High	High	High	High	High	High	Not Found	High	High	High	High	High
	FALSE	High	[-].MVHLTPEEK.[TS]	1xMet-loss [N-Term]	0.112254	0.00302757	2	2	373	P02042; P68871	P02042 [1-9]; P68871 [1-9]	P02042 1xMet-loss [N-Term]; P68871 1xMet-loss [N-Term]	0	952.51	TRUE	201.3	52.5	177.3	172	103.3	69.3	41.4	77.2	5.7	32.95	High	High	High	High	High	High	High	High	High	High	High	High	High	High	High	High	High	High	High	High	High	High	High	High
	FALSE	High	[-].MVHLTPEEKTAVNALWGK.[V]	1xMet-loss [N-Term]	0.0529381	0.00105722	1	1	4	P02042	P02042 [1-18]	P02042 1xMet-loss [N-Term]	1	1893.02	FALSE	853.6	46.4								56.83	High	Not Found	Not Found	High	Not Found	Not Found	High	Not Found	Not Found	Not Found	Not Found	Not Found	Not Found	Not Found	Peak Found	Not Found	Not Found	Not Found	Not Found	Not Found	Not Found	Not Found	Not Found	Not Found
	FALSE	High	[R].NFGKEFTPQMQAAYQK.[V]		0.00110677	0.00105722	1	1	42	P02042	P02042 [118-133]		1	1887.91	FALSE	179.5	185.8	15.2	313.9	56.8	12.4	92.7		43.7	84.49	High	Peak Found	Peak Found	High	High	High	High	High	High	High	High	High	Peak Found	Not Found	High	High	High	High	Not Found	Peak Found	High	High	Not Found	Peak Found
	FALSE	High	[R].NFGKEFTPQMQAAYQK.[V]	1xOxidation [M10]	0.0463288	0.00105722	1	1	4	P02042	P02042 [118-133]		1	1903.9	FALSE	574	271.3							54.7	91.21	Peak Found	Not Found	Not Found	High	Not Found	Not Found	High	High	Not Found	High	Not Found	Not Found	Not Found	Not Found	Not Found	Peak Found	Not Found	Not Found	Not Found	Not Found	Not Found	Not Found	Not Found	Not Found
	FALSE	High	[K].TAVNALWGK.[V]		0.0382365	0.00105722	1	1	16	P02042	P02042 [10-18]		0	959.531	FALSE	67.7	58.5	105	130.2	173.3	51.3	187.5	126.5	0.1	87.84	High	Peak Found	Peak Found	High	Peak Found	Peak Found	Peak Found	High	Peak Found	High	Peak Found	Not Found	Not Found	Not Found	Peak Found	Peak Found	Peak Found	High	Peak Found	Peak Found	High	High	High	Not Found
	FALSE	High	[K].TAVNALWGKVNVDAVGGEALGR.[L]		0.00114775	0.00105722	1	1	3	P02042	P02042 [10-31]		1	2197.17	FALSE	900										High	Not Found	Not Found	High	Not Found	Not Found	High	Not Found	Not Found	Not Found	Not Found	Not Found	Not Found	Not Found	Not Found	Not Found	Not Found	Not Found	Not Found	Not Found	Not Found	Not Found	Not Found	Not Found
	FALSE	High	[K].VLGAFSDGLAHLDNLK.[G]		0.000702567	0.00105722	2	2	355	P02042; P68871	P02042 [68-83]; P68871 [68-83]		0	1669.89	TRUE	118.4	55.2	75.6	215.8	165.8	82.3	87.1	79.6	20.3	45.95	High	High	High	High	High	High	High	High	High	High	High	High	High	High	High	High	High	High	High	High	High	High	High	High
	FALSE	High	[K].VNVDAVGGEALGR.[L]		0.00108683	0.00105722	1	1	146	P02042	P02042 [19-31]		0	1256.66	FALSE	202.9	96.4	55.9	197.2	184.5	27.8	58.5	58.3	18.6	14.51	High	High	High	High	High	High	High	High	High	High	High	High	High	High	High	High	High	High	High	High	Peak Found	High	High	High
	FALSE	High	[K].VVAGVANALAHK.[Y]		0.00798085	0.00105722	2	2	185	P02042; P68871	P02042 [134-145]; P68871 [134-145]		0	1149.67	TRUE	87.8	64.6	93.9	168.5	163.3	127.3	106.2	54	34.3	44.66	High	High	High	High	High	High	High	High	High	High	High	High	High	High	High	High	High	High	High	High	High	High	High	High
	FALSE	High	[K].VVAGVANALAHKYH.[-]		0.00409606	0.00105722	2	2	602	P02042; P68871	P02042 [134-147]; P68871 [134-147]		1	1449.8	TRUE	159.8	34.9	105.8	202.1	126.6	102.8	47.7	103.7	16.6	37.33	High	High	High	High	High	High	High	High	High	High	High	High	High	High	High	High	High	High	High	High	High	High	High	High
FALSE	High	Master Protein	Q29443	Serotransferrin OS=Bos taurus GN=TF PE=2 SV=1	0	TRUE	170.115	33	21	419	21	704	77.7	7.08	1157.76	21	59.5	32.2	95.6	42	25.5	92.3	246.8	249.8	56.3	High	Peak Found	Peak Found	High	Peak Found	High	High	High	High	High	Peak Found	Peak Found	High	High	High	High	High	High	Peak Found	High	High	High	High	Peak Found
	Checked	Confidence	Annotated Sequence	Modifications	Qvality PEP	Qvality q-value	# Protein Groups	# Proteins	# PSMs	Master Protein Accessions	Positions in Master Proteins	Modifications in Master Proteins	# Missed Cleavages	Theo. MH+ [Da]	Contaminant	Abundances (Grouped): 3D7, DHA	Abundances (Grouped): 3D7, DMSO	Abundances (Grouped): 3D7, untreated	Abundances (Grouped): R561H, DHA	Abundances (Grouped): R561H, DMSO	Abundances (Grouped): R561H, untreated	Abundances (Grouped): Vps60, DHA	Abundances (Grouped): Vps60, DMSO	Abundances (Grouped): Vps60, untreated	Abundances (Grouped) CV [%]: 3D7, DHA	Found in Sample: [S20] F20: Sample, 7_1, 3D7, DHA	Found in Sample: [S21] F21: Sample, 7_2, 3D7, DHA	Found in Sample: [S22] F22: Sample, 7_3, 3D7, DHA	Found in Sample: [S23] F23: Sample, 8_1, 3D7, DHA	Found in Sample: [S24] F24: Sample, 8_2, 3D7, DHA	Found in Sample: [S25] F25: Sample, 8_3, 3D7, DHA	Found in Sample: [S26] F26: Sample, 9_1, 3D7, DHA	Found in Sample: [S27] F27: Sample, 9_2, 3D7, DHA	Found in Sample: [S28] F28: Sample, 9_3, 3D7, DHA	Found in Sample: [S12] F12: Sample, 4_1, 3D7, DMSO	Found in Sample: [S13] F13: Sample, 4_2, 3D7, DMSO	Found in Sample: [S14] F14: Sample, 4_3, 3D7, DMSO	Found in Sample: [S15] F15: Sample, 5_1, 3D7, DMSO	Found in Sample: [S16] F16: Sample, 5_2, 3D7, DMSO	Found in Sample: [S17] F17: Sample, 6_1, 3D7, DMSO	Found in Sample: [S18] F18: Sample, 6_2, 3D7, DMSO	Found in Sample: [S19] F19: Sample, 6_3, 3D7, DMSO	Found in Sample: [S1] F1: Sample, 1_1, 3D7, untreated	Found in Sample: [S2] F2: Sample, 1_2, 3D7, untreated	Found in Sample: [S3] F3: Sample, 1_3, 3D7, untreated	Found in Sample: [S4] F4: Sample, 1_4, 3D7, untreated	Found in Sample: [S5] F5: Sample, 1_5, 3D7, untreated	Found in Sample: [S6] F6: Sample, 2_1, 3D7, untreated	Found in Sample: [S7] F7: Sample, 2_2, 3D7, untreated
	FALSE	High	[R].AAANFFSASCVPCADQSSFPK.[L]	2xCarbamidomethyl [C10; C13]	0.00242938	0.00105722	1	1	21	Q29443	Q29443 [167-187]		0	2262	TRUE	168.9	79.1	117.7	59		91.2	122.6	238	23.6	85.44	Not Found	Not Found	Not Found	Peak Found	Not Found	Not Found	High	High	Peak Found	Not Found	Not Found	Not Found	Not Found	High	High	High	Not Found	Peak Found	Not Found	Not Found	High	Not Found	Not Found	Peak Found
	FALSE	High	[K].CACSNHEPYFGYSGAFK.[C]	2xCarbamidomethyl [C1; C3]	0.00125126	0.00105722	1	1	30	Q29443	Q29443 [200-216]		0	1994.82	TRUE	182.1	46.6	170.7				247.7	253		39.15	Peak Found	Not Found	Not Found	Not Found	Not Found	Not Found	Peak Found	Peak Found	Not Found	Not Found	Not Found	Not Found	Not Found	Not Found	Peak Found	Not Found	Not Found	High	Not Found	Not Found	High	High	Peak Found	Not Found
	FALSE	High	[K].CLMEGAGDVAFVK.[H]	1xCarbamidomethyl [C1]	0.00500173	0.00105722	1	1	12	Q29443	Q29443 [217-229]		0	1396.66	TRUE	292.9	55.1	12.3				271.4	251.5	16.8	12.17	Peak Found	Not Found	Not Found	Not Found	Not Found	Not Found	High	High	Not Found	Not Found	Not Found	Not Found	Not Found	Not Found	High	High	Not Found	Not Found	Not Found	Not Found	Peak Found	Not Found	Not Found	Not Found
	FALSE	High	[K].CLMEGAGDVAFVK.[H]	1xCarbamidomethyl [C1]; 1xOxidation [M3]	0.00926849	0.00105722	1	1	9	Q29443	Q29443 [217-229]		0	1412.65	TRUE							183.7	716.3			Not Found	Not Found	Not Found	Not Found	Not Found	Not Found	Not Found	Not Found	Not Found	Not Found	Not Found	Not Found	Not Found	Not Found	Not Found	Not Found	Not Found	Not Found	Not Found	Not Found	Not Found	Not Found	Not Found	Not Found
	FALSE	High	[K].DKPDNFQLFQSPHGK.[D]		0.0238527	0.00105722	1	1	9	Q29443	Q29443 [300-314]		0	1757.86	TRUE		44.3		34		105.1	441.1	235.4	40		Not Found	Not Found	Not Found	Not Found	Not Found	Not Found	Not Found	Not Found	Not Found	Not Found	Not Found	Not Found	Peak Found	High	Not Found	Not Found	Peak Found	Not Found	Not Found	Not Found	Not Found	Not Found	Not Found	Not Found
	FALSE	High	[K].DLLFKDSADGFLK.[I]		0.107547	0.00202674	1	1	6	Q29443	Q29443 [315-327]		1	1468.77	TRUE			183.6			111.3	116.3	488.8			Not Found	Not Found	Not Found	Not Found	Not Found	Not Found	Not Found	Not Found	Not Found	Not Found	Not Found	Not Found	Not Found	Not Found	Not Found	Not Found	Not Found	Not Found	Not Found	Peak Found	Not Found	Not Found	Not Found	Not Found
	FALSE	High	[K].DNPQTHYYAVAVVK.[K]		0.00647815	0.00105722	1	1	15	Q29443	Q29443 [107-120]		0	1604.81	TRUE	93.7	401.9						404.4			Not Found	Not Found	Not Found	Not Found	Not Found	Not Found	Not Found	High	Not Found	Not Found	Not Found	Not Found	Not Found	Not Found	Peak Found	Peak Found	Not Found	Not Found	Not Found	Not Found	Not Found	Not Found	Not Found	Not Found
	FALSE	High	[K].DSADGFLKIPSK.[M]		0.055338	0.00105722	1	1	1	Q29443	Q29443 [320-331]		1	1277.67	TRUE	45		382.2				204.2	268.6			Peak Found	Not Found	Not Found	Not Found	Not Found	Not Found	Not Found	Not Found	Not Found	Not Found	Not Found	Not Found	Not Found	Not Found	Not Found	Not Found	Not Found	Not Found	Peak Found	Not Found	Not Found	Peak Found	Peak Found	Not Found
	FALSE	High	[K].DTDFKLNELR.[G]		0.0461229	0.00105722	1	1	35	Q29443	Q29443 [122-131]		1	1250.64	TRUE	98.5	29	55.8	10.9		73.5	299	271.4	61.9	43.74	Peak Found	Not Found	Not Found	Peak Found	Not Found	Not Found	High	High	High	Not Found	Not Found	Not Found	Peak Found	High	High	Peak Found	High	Not Found	Not Found	Peak Found	Not Found	Peak Found	Not Found	Not Found
	FALSE	High	[K].ELPDPQESIQR.[A]		0.100827	0.00202674	1	1	30	Q29443	Q29443 [156-166]		0	1311.65	TRUE	67.4	34.1	100.8	56.9	54.8	134.1	172	219.7	60.1	44.2	High	Peak Found	Peak Found	Peak Found	Not Found	Peak Found	High	High	Peak Found	Peak Found	Not Found	Not Found	Not Found	Not Found	Peak Found	Peak Found	Not Found	High	Peak Found	Not Found	High	High	Peak Found	Peak Found
	FALSE	High	[K].GTDKCACSNHEPYFGYSGAFK.[C]	2xCarbamidomethyl [C5; C7]	0.194187	0.00810664	1	1	1	Q29443	Q29443 [196-216]		1	2396.01	TRUE											Not Found	Not Found	Not Found	Not Found	Not Found	Not Found	Not Found	High	Not Found	Not Found	Not Found	Not Found	Not Found	Not Found	Not Found	Not Found	Not Found	Not Found	Not Found	Not Found	Not Found	Not Found	Not Found	Not Found
	FALSE	High	[K].HSTVFDNLPNPEDR.[K]		0.00335414	0.00105722	1	1	41	Q29443	Q29443 [230-243]		0	1640.77	TRUE	84.9	40.5	155	250.2		41.6	153.9	156	17.9	75.11	High	Not Found	Not Found	High	Peak Found	High	High	High	High	Not Found	Not Found	Not Found	Not Found	Not Found	Peak Found	Peak Found	Peak Found	Not Found	Peak Found	Peak Found	Not Found	High	Peak Found	Not Found
	FALSE	High	[K].HSTVFDNLPNPEDRK.[N]		0.0631864	0.00105722	1	1	6	Q29443	Q29443 [230-244]		1	1768.86	TRUE	460.3	68.5	371.1							10.02	Peak Found	Not Found	Not Found	Not Found	Not Found	Not Found	High	High	Not Found	Not Found	Not Found	Not Found	Not Found	Not Found	Peak Found	Peak Found	Not Found	Not Found	Peak Found	Not Found	Not Found	Not Found	Peak Found	Not Found
	FALSE	High	[R].KSVDDYQECYLAMVPSHAVVAR.[T]	1xCarbamidomethyl [C9]	0.00230046	0.00105722	1	1	13	Q29443	Q29443 [256-277]		1	2538.21	TRUE	113.5	57.8	200	81.5	162.7	138	69.1	62.8	14.5	24.59	Peak Found	Not Found	Not Found	Not Found	Peak Found	Not Found	High	High	High	Not Found	Not Found	Not Found	Not Found	Not Found	Peak Found	Peak Found	High	Not Found	Peak Found	Peak Found	Not Found	Not Found	Not Found	Not Found
	FALSE	High	[R].ILESGPFVSCVK.[K]	1xCarbamidomethyl [C10]	0.00820091	0.00105722	1	1	52	Q29443	Q29443 [48-59]		0	1335.7	TRUE	74	32	144.6	59.3	54	118.4	164.8	179.1	73.9	41.55	High	Peak Found	Peak Found	High	Peak Found	Peak Found	High	High	High	High	Peak Found	Peak Found	High	High	High	High	High	High	Peak Found	High	High	High	High	Peak Found
	FALSE	High	[R].ILESGPFVSCVKK.[T]	1xCarbamidomethyl [C10]	0.0129586	0.00105722	1	1	25	Q29443	Q29443 [48-60]		1	1463.79	TRUE	70.3	17.5	100.1	104	79.7	131	123.4	198	75.9	54.11	Not Found	Not Found	Not Found	Peak Found	Not Found	Not Found	High	High	High	Not Found	Not Found	Not Found	Not Found	Not Found	Peak Found	Not Found	Not Found	Not Found	Not Found	Peak Found	Not Found	Not Found	Not Found	Peak Found
	FALSE	High	[K].LYKELPDPQESIQR.[A]		0.00396791	0.00105722	1	1	29	Q29443	Q29443 [153-166]		1	1715.9	TRUE	83.4	21.4	150.5	54.3	36.1	109.1	146.7	269.5	29	57.76	High	Peak Found	Peak Found	High	Not Found	Peak Found	High	High	Peak Found	Not Found	Not Found	Not Found	Not Found	Not Found	Peak Found	High	Not Found	Not Found	Not Found	Peak Found	Not Found	High	Peak Found	Not Found
	FALSE	High	[K].NYELLCGDNTR.[K]	1xCarbamidomethyl [C6]	0.0192056	0.00105722	1	1	12	Q29443	Q29443 [245-255]		0	1354.61	TRUE							337.3	464.8	97.9		Not Found	Not Found	Not Found	Not Found	Not Found	Not Found	High	High	Not Found	Not Found	Not Found	Not Found	Not Found	Not Found	Not Found	Not Found	Not Found	Not Found	Not Found	Not Found	Not Found	Not Found	Not Found	Not Found
	FALSE	High	[K].SVDDYQECYLAMVPSHAVVAR.[T]	1xCarbamidomethyl [C8]	0.000466719	0.00105722	1	1	33	Q29443	Q29443 [257-277]		0	2410.12	TRUE	128.8	78.3	231.8			156.9	150.1		154.1	66.5	Not Found	Not Found	Not Found	High	Not Found	Not Found	High	High	High	Not Found	Not Found	Not Found	High	High	High	High	High	High	Not Found	Not Found	High	High	Not Found	Not Found
	FALSE	High	[R].TVGGKEDVIWELLNHAQEHFGK.[D]		0.00812689	0.00105722	1	1	9	Q29443	Q29443 [278-299]		1	2507.27	TRUE							347.6	552.4			Not Found	Not Found	Not Found	Not Found	Not Found	Not Found	Not Found	Not Found	Not Found	Not Found	Not Found	Not Found	Not Found	Not Found	Not Found	Not Found	Not Found	Not Found	Not Found	Not Found	Not Found	Not Found	Not Found	Not Found
	FALSE	High	[K].TYDSYLGDDYVR.[A]		0.0680999	0.00105722	1	1	1	Q29443	Q29443 [671-682]		0	1466.64	TRUE											Not Found	Not Found	Not Found	Not Found	Not Found	Not Found	Not Found	Not Found	Not Found	Not Found	Not Found	Not Found	Not Found	Not Found	Not Found	Not Found	Not Found	Not Found	Not Found	Not Found	Not Found	Not Found	Not Found	Not Found
	FALSE	High	[R].WCTISTHEANK.[C]	1xCarbamidomethyl [C2]	0.0382365	0.00105722	1	1	29	Q29443	Q29443 [27-37]		0	1346.62	TRUE	148	153.7	104.9			71	148.8	121.3	152.2	12.05	Not Found	Not Found	Not Found	Not Found	Not Found	Not Found	High	High	Not Found	Not Found	Not Found	Not Found	Not Found	Not Found	High	High	Not Found	Not Found	Not Found	Not Found	Not Found	Not Found	Peak Found	Peak Found
FALSE	High	Master Protein	P02730	Band 3 anion transport protein OS=Homo sapiens OX=9606 GN=SLC4A1 PE=1 SV=3	0	FALSE	153.664	24	19	756	19	911	101.7	5.19	2231.32	19	112.4	57.1	296.2	76.7	133.7	115.3	48.1	48	12.5	High	High	High	High	High	High	High	High	High	High	High	High	High	High	High	High	High	High	High	High	High	High	High	High
	Checked	Confidence	Annotated Sequence	Modifications	Qvality PEP	Qvality q-value	# Protein Groups	# Proteins	# PSMs	Master Protein Accessions	Positions in Master Proteins	Modifications in Master Proteins	# Missed Cleavages	Theo. MH+ [Da]	Contaminant	Abundances (Grouped): 3D7, DHA	Abundances (Grouped): 3D7, DMSO	Abundances (Grouped): 3D7, untreated	Abundances (Grouped): R561H, DHA	Abundances (Grouped): R561H, DMSO	Abundances (Grouped): R561H, untreated	Abundances (Grouped): Vps60, DHA	Abundances (Grouped): Vps60, DMSO	Abundances (Grouped): Vps60, untreated	Abundances (Grouped) CV [%]: 3D7, DHA	Found in Sample: [S20] F20: Sample, 7_1, 3D7, DHA	Found in Sample: [S21] F21: Sample, 7_2, 3D7, DHA	Found in Sample: [S22] F22: Sample, 7_3, 3D7, DHA	Found in Sample: [S23] F23: Sample, 8_1, 3D7, DHA	Found in Sample: [S24] F24: Sample, 8_2, 3D7, DHA	Found in Sample: [S25] F25: Sample, 8_3, 3D7, DHA	Found in Sample: [S26] F26: Sample, 9_1, 3D7, DHA	Found in Sample: [S27] F27: Sample, 9_2, 3D7, DHA	Found in Sample: [S28] F28: Sample, 9_3, 3D7, DHA	Found in Sample: [S12] F12: Sample, 4_1, 3D7, DMSO	Found in Sample: [S13] F13: Sample, 4_2, 3D7, DMSO	Found in Sample: [S14] F14: Sample, 4_3, 3D7, DMSO	Found in Sample: [S15] F15: Sample, 5_1, 3D7, DMSO	Found in Sample: [S16] F16: Sample, 5_2, 3D7, DMSO	Found in Sample: [S17] F17: Sample, 6_1, 3D7, DMSO	Found in Sample: [S18] F18: Sample, 6_2, 3D7, DMSO	Found in Sample: [S19] F19: Sample, 6_3, 3D7, DMSO	Found in Sample: [S1] F1: Sample, 1_1, 3D7, untreated	Found in Sample: [S2] F2: Sample, 1_2, 3D7, untreated	Found in Sample: [S3] F3: Sample, 1_3, 3D7, untreated	Found in Sample: [S4] F4: Sample, 1_4, 3D7, untreated	Found in Sample: [S5] F5: Sample, 1_5, 3D7, untreated	Found in Sample: [S6] F6: Sample, 2_1, 3D7, untreated	Found in Sample: [S7] F7: Sample, 2_2, 3D7, untreated
	FALSE	High	[R].AAATLMSER.[V]		0.0296088	0.00105722	1	1	58	P02730	P02730 [284-292]		0	949.477	FALSE	107.2	24.4	415.2	101.4	88.9	73.8	38	38.3	12.8	31.25	High	Peak Found	High	High	High	High	High	High	High	High	Peak Found	Peak Found	Peak Found	Peak Found	High	High	High	High	Peak Found	High	High	High	High	High
	FALSE	High	[R].AAATLMSER.[V]	1xOxidation [M6]	0.0399854	0.00105722	1	1	22	P02730	P02730 [284-292]		0	965.472	FALSE	54.5	110.2	166.1	73.1	243.5	112.2	15.1	28.7	96.7	93.29	High	High	High	High	High	High	High	High	High	High	Peak Found	Peak Found	Peak Found	Peak Found	Not Found	Peak Found	High	Not Found	Peak Found	High	Not Found	Peak Found	High	High
	FALSE	High	[R].ADFLEQPVLGFVR.[L]		0.00442475	0.00105722	1	1	114	P02730	P02730 [234-246]		0	1490.8	FALSE	84.8	39.1	441.9	99.4	77.4	93.4	22.4	34.5	7	51.73	High	High	High	High	High	High	High	High	High	High	High	High	High	High	High	High	High	High	High	High	High	High	High	High
	FALSE	High	[K].ASTPGAAAQIQEVK.[E]		0.019119	0.00105722	1	1	14	P02730	P02730 [744-757]		0	1370.73	FALSE	121.1	85.4	182.2		78.7	85.7	80.6	189.5	76.8	37.3	Not Found	Not Found	Not Found	High	High	High	High	High	Not Found	Not Found	Not Found	Peak Found	Not Found	Not Found	High	High	High	Not Found	Peak Found	Not Found	Not Found	Not Found	Peak Found	Not Found
	FALSE	High	[K].ATFDEEEGR.[D]		0.132462	0.00384007	1	1	2	P02730	P02730 [893-901]		0	1053.45	FALSE	569.3	102.7		37		191					Not Found	Not Found	Not Found	Not Found	Not Found	Not Found	Not Found	Not Found	High	Not Found	Peak Found	Peak Found	Not Found	Not Found	Not Found	Not Found	High	Not Found	Not Found	Not Found	Not Found	Not Found	Not Found	Not Found
	FALSE	High	[K].ATFDEEEGRDEYDEVAMPV.[-]		0.128609	0.00384007	1	1	3	P02730	P02730 [893-911]		1	2201.92	FALSE	215.7	100	462.1				29.8		92.4	35.48	Not Found	Not Found	Not Found	Peak Found	Not Found	Not Found	Peak Found	Peak Found	Not Found	Not Found	Not Found	Not Found	Not Found	Not Found	High	High	Not Found	Not Found	Not Found	High	Not Found	Not Found	Not Found	Not Found
	FALSE	High	[R].FIFEDQIRPQDREELLR.[A]		0.119669	0.00384007	1	1	16	P02730	P02730 [139-155]		1	2204.15	FALSE	56.3	23.8	341.4	47.4	37.9	55.3	16.2	73.2	248.6	45.87	High	Not Found	Not Found	High	Peak Found	Peak Found	Peak Found	Peak Found	Not Found	Peak Found	Not Found	Not Found	Not Found	Not Found	Peak Found	High	Not Found	High	Not Found	Peak Found	Not Found	High	High	High
	FALSE	High	[R].FLFVLLGPEAPHIDYTQLGR.[A]		0.00162124	0.00105722	1	1	92	P02730	P02730 [264-283]		0	2286.23	FALSE	69.3	20.9	110.4	91.6	130.8	218.8	77.6	76.3	104.3	99.97	High	Not Found	Not Found	High	High	High	High	High	High	Not Found	Not Found	Not Found	High	High	High	High	High	High	Not Found	Peak Found	High	High	High	High
	FALSE	High	[R].GWVIHPLGLR.[S]		0.0482225	0.00105722	1	1	52	P02730	P02730 [647-656]		0	1147.67	FALSE	78.2	30.8	67.4	74.6	295.9	200.4	66	62.6	24	69.12	Peak Found	Peak Found	Not Found	High	High	High	High	High	Peak Found	Peak Found	Peak Found	Peak Found	High	Peak Found	High	High	High	Not Found	Not Found	Peak Found	Not Found	Not Found	High	Peak Found
	FALSE	High	[K].HSHAGELEALGGVKPAVLTR.[S]		0.0179469	0.00105722	1	1	2	P02730	P02730 [161-180]		0	2042.11	FALSE	54.9	72.7	536.8	141.4					94.3	15.58	Not Found	Not Found	Not Found	Not Found	Not Found	Not Found	Peak Found	Peak Found	Not Found	Not Found	Peak Found	Not Found	Not Found	Not Found	Peak Found	Peak Found	Not Found	Not Found	Peak Found	Not Found	Not Found	Not Found	Not Found	Not Found
	FALSE	High	[R].IDAYMAQSR.[G]		0.0205521	0.00105722	1	1	41	P02730	P02730 [296-304]		0	1054.5	FALSE	77.7	48	211.2	92.3	138.2	117.7	20.6	19.9	174.5	40.96	High	Peak Found	Peak Found	High	Peak Found	Peak Found	High	High	High	High	Peak Found	Peak Found	Peak Found	Peak Found	Peak Found	Peak Found	High	High	Peak Found	Peak Found	High	High	High	High
	FALSE	High	[R].IDAYMAQSR.[G]	1xOxidation [M5]	0.0338798	0.00105722	1	1	22	P02730	P02730 [296-304]		0	1070.49	FALSE	36.8	12.5	544	38.9	41.1	77.1	8.4	37.2	104.1	41.8	Peak Found	Peak Found	Peak Found	Peak Found	High	Peak Found	Peak Found	Peak Found	Peak Found	Peak Found	Peak Found	Not Found	Not Found	Not Found	Peak Found	Peak Found	Peak Found	Not Found	Not Found	Peak Found	Not Found	Peak Found	Peak Found	High
	FALSE	High	[K].IPPDSEATLVLVGR.[A]		0.00560269	0.00105722	1	1	10	P02730	P02730 [220-233]		0	1466.82	FALSE	89.7	32.8	489.7		63	82.3	40.8	60.6	41.1	40.21	High	Peak Found	Peak Found	High	Peak Found	Peak Found	Peak Found	High	Peak Found	High	Peak Found	Peak Found	Peak Found	Peak Found	High	High	High	Peak Found	Not Found	Peak Found	High	Not Found	High	Peak Found
	FALSE	High	[R].LQEAAELEAVELPVPIR.[F]		0.000331916	0.00105722	1	1	113	P02730	P02730 [247-263]		0	1877.04	FALSE	90.9	65.1	305.4	31.9	41.5	53.8	15.3	32.2	263.9	76.8	High	High	High	High	High	High	High	High	High	High	High	High	High	High	High	High	High	High	Not Found	High	High	High	High	High
	FALSE	High	[K].LSVPDGFK.[V]		0.135847	0.00384007	1	1	11	P02730	P02730 [632-639]		0	862.467	FALSE	143.8	98.5	163.5	54.5	72.3	93.7	112.2	62.3	99.2	63.99	Peak Found	Peak Found	Peak Found	Peak Found	High	High	High	High	High	Peak Found	Peak Found	Peak Found	Peak Found	High	High	High	Peak Found	Not Found	Not Found	Peak Found	Not Found	Peak Found	Peak Found	Peak Found
	FALSE	High	[R].NVELQCLDADDAK.[A]	1xCarbamidomethyl [C6]	0.0486534	0.00105722	1	1	9	P02730	P02730 [880-892]		0	1490.68	FALSE			697.6				202.4				Not Found	Not Found	Not Found	High	Not Found	Not Found	High	High	Not Found	Not Found	Not Found	Not Found	Not Found	Not Found	Not Found	Not Found	Not Found	Not Found	Not Found	Peak Found	Not Found	High	High	Not Found
	FALSE	High	[R].SVTHANALTVMGK.[A]		0.00446511	0.00105722	1	1	72	P02730	P02730 [731-743]		0	1328.7	FALSE	80.5	47.9	164.5	91.3	67.1	109	58.4	98.7	182.6	20.95	High	High	High	High	High	High	High	High	High	High	High	High	Peak Found	Peak Found	High	High	Not Found	High	High	High	High	High	High	High
	FALSE	High	[R].SVTHANALTVMGK.[A]	1xOxidation [M11]	0.0172314	0.00105722	1	1	29	P02730	P02730 [731-743]		0	1344.69	FALSE	33.3	21.8	381.7	81.4	52.8	95.3	8.8	93.7	131.2	71.2	Peak Found	High	High	High	High	High	Peak Found	High	High	Peak Found	Not Found	Not Found	Not Found	Not Found	Peak Found	High	High	Not Found	Not Found	Peak Found	Not Found	Peak Found	High	High
	FALSE	High	[R].SVTHANALTVMGKASTPGAAAQIQEVK.[E]		0.0254067	0.00105722	1	1	3	P02730	P02730 [731-757]		1	2680.41	FALSE	246.7	155.2	498							2.96	Not Found	Not Found	Not Found	High	Not Found	Not Found	Not Found	High	Not Found	Not Found	Not Found	Not Found	Not Found	Not Found	High	Not Found	Not Found	Not Found	Not Found	Not Found	Not Found	Not Found	Peak Found	Not Found
	FALSE	High	[R].VFRIDAYMAQSR.[G]		0.0743522	0.00105722	1	1	2	P02730	P02730 [293-304]		1	1456.74	FALSE											Not Found	Not Found	Not Found	Not Found	Not Found	Not Found	Not Found	Not Found	Not Found	High	Not Found	Not Found	Not Found	Not Found	Not Found	Not Found	Not Found	Not Found	Not Found	Not Found	Not Found	Not Found	Not Found	High
	FALSE	High	[R].VLLPLIFR.[N]		0.192637	0.00810664	1	1	12	P02730	P02730 [872-879]		0	970.645	FALSE	209.6	85.4	409.1				195.9			5.22	Not Found	Not Found	Not Found	High	Not Found	Not Found	Peak Found	High	Not Found	Not Found	Not Found	Not Found	Not Found	Not Found	High	High	Not Found	High	Not Found	High	Peak Found	Not Found	Peak Found	Peak Found
	FALSE	High	[R].YQSSPAKPDSSFYK.[G]		0.0139317	0.00105722	1	1	57	P02730	P02730 [347-360]		0	1604.76	FALSE	144.2	70.7	331	48.3	73.2	83.8	51.6	43.3	54	63.18	High	High	High	High	High	High	High	High	High	Peak Found	Peak Found	High	Not Found	Peak Found	High	High	High	Not Found	Not Found	High	Not Found	Peak Found	Peak Found	High
FALSE	High	Master Protein	P02538	Keratin, type II cytoskeletal 6A OS=Homo sapiens GN=KRT6A PE=1 SV=3	0	TRUE	152.884	46	27	416	4	564	60	8	978.78	27	48.1	71	240.1	81.7	27.3	83.9	194.7	31.9	121.4	Peak Found	Peak Found	Not Found	Peak Found	Peak Found	Peak Found	Peak Found	Peak Found	Not Found	High	Not Found	Not Found	Not Found	Not Found	Peak Found	Peak Found	Not Found	High	Peak Found	High	High	High	Peak Found	Not Found
	Checked	Confidence	Annotated Sequence	Modifications	Qvality PEP	Qvality q-value	# Protein Groups	# Proteins	# PSMs	Master Protein Accessions	Positions in Master Proteins	Modifications in Master Proteins	# Missed Cleavages	Theo. MH+ [Da]	Contaminant	Abundances (Grouped): 3D7, DHA	Abundances (Grouped): 3D7, DMSO	Abundances (Grouped): 3D7, untreated	Abundances (Grouped): R561H, DHA	Abundances (Grouped): R561H, DMSO	Abundances (Grouped): R561H, untreated	Abundances (Grouped): Vps60, DHA	Abundances (Grouped): Vps60, DMSO	Abundances (Grouped): Vps60, untreated	Abundances (Grouped) CV [%]: 3D7, DHA	Found in Sample: [S20] F20: Sample, 7_1, 3D7, DHA	Found in Sample: [S21] F21: Sample, 7_2, 3D7, DHA	Found in Sample: [S22] F22: Sample, 7_3, 3D7, DHA	Found in Sample: [S23] F23: Sample, 8_1, 3D7, DHA	Found in Sample: [S24] F24: Sample, 8_2, 3D7, DHA	Found in Sample: [S25] F25: Sample, 8_3, 3D7, DHA	Found in Sample: [S26] F26: Sample, 9_1, 3D7, DHA	Found in Sample: [S27] F27: Sample, 9_2, 3D7, DHA	Found in Sample: [S28] F28: Sample, 9_3, 3D7, DHA	Found in Sample: [S12] F12: Sample, 4_1, 3D7, DMSO	Found in Sample: [S13] F13: Sample, 4_2, 3D7, DMSO	Found in Sample: [S14] F14: Sample, 4_3, 3D7, DMSO	Found in Sample: [S15] F15: Sample, 5_1, 3D7, DMSO	Found in Sample: [S16] F16: Sample, 5_2, 3D7, DMSO	Found in Sample: [S17] F17: Sample, 6_1, 3D7, DMSO	Found in Sample: [S18] F18: Sample, 6_2, 3D7, DMSO	Found in Sample: [S19] F19: Sample, 6_3, 3D7, DMSO	Found in Sample: [S1] F1: Sample, 1_1, 3D7, untreated	Found in Sample: [S2] F2: Sample, 1_2, 3D7, untreated	Found in Sample: [S3] F3: Sample, 1_3, 3D7, untreated	Found in Sample: [S4] F4: Sample, 1_4, 3D7, untreated	Found in Sample: [S5] F5: Sample, 1_5, 3D7, untreated	Found in Sample: [S6] F6: Sample, 2_1, 3D7, untreated	Found in Sample: [S7] F7: Sample, 2_2, 3D7, untreated
	FALSE	High	[K].ADTLTDEINFLR.[A]		0.0312497	0.00105722	2	3	5	P04259; P02538	P04259 [288-299]; P02538 [288-299]		0	1407.71	TRUE							853.3		46.7		Not Found	Not Found	Not Found	Not Found	Not Found	Not Found	Not Found	Not Found	Not Found	Not Found	Not Found	Not Found	Not Found	Not Found	Not Found	Not Found	Not Found	High	Not Found	Not Found	Not Found	Not Found	Not Found	Not Found
	FALSE	High	[R].AIGGGLSSVGGGSSTIK.[Y]		0.00125696	0.00105722	1	2	9	P02538	P02538 [534-550]		0	1447.78	TRUE	48.4	38.8	136.1	75.3	94.5		495.3		11.6	18.85	Peak Found	Peak Found	Not Found	Not Found	Peak Found	Not Found	Not Found	Not Found	Not Found	Peak Found	Not Found	Not Found	Not Found	Not Found	Not Found	Peak Found	Not Found	High	Not Found	High	High	High	Not Found	Not Found
	FALSE	High	[KR].AQYEEIAQR.[S]		0.030282	0.00105722	4	8	112	P35908; P04259; P02538; P19013	P35908 [354-362]; P04259 [339-347]; P02538 [339-347]; P19013 [327-335]		0	1107.54	TRUE	28.2	75.8	217.9	14.1	80.1	215.9	89.9	141	37.2	52.72	High	High	High	High	High	High	High	High	High	High	High	High	High	High	High	High	High	High	High	High	High	High	High	High
	FALSE	High	[K].DVDAAYMNKVELQAK.[AV]		0.0230073	0.00105722	2	6	1	P04259; P02538	P04259 [273-287]; P02538 [273-287]		1	1694.84	TRUE											Not Found	Not Found	Not Found	Not Found	Not Found	Not Found	Not Found	Not Found	Not Found	Not Found	Not Found	Not Found	Not Found	Not Found	Not Found	Not Found	Not Found	Not Found	Not Found	Not Found	Not Found	Not Found	Not Found	Not Found
	FALSE	High	[K].FASFIDKVR.[F]		0.0583571	0.00105722	6	29	68	Q7Z794; Q86Y46; P35908; P04259; P02538; P13647	Q7Z794 [175-183]; Q86Y46 [143-151]; P35908 [189-197]; P04259 [174-182]; P02538 [174-182]; P13647 [179-187]		1	1082.6	TRUE	30.4	91.5	171.1	25.5	70.1	99.9	88.9	265.1	57.7	37.89	High	Peak Found	Peak Found	High	High	High	High	Peak Found	High	High	High	High	High	High	High	High	High	Peak Found	High	High	High	High	High	Peak Found
	FALSE	High	[R].FLEQQNK.[VLAIM]		0.206146	0.00874094	3	29	5	P04259; P02538; P13647	P04259 [183-189]; P02538 [183-189]; P13647 [188-194]		0	906.468	TRUE	81.4	38.9	241.8			414.7	21.5	85.5	16.3	33.06	High	Not Found	Not Found	High	Not Found	Not Found	Peak Found	Not Found	Not Found	Peak Found	Not Found	Not Found	Not Found	Not Found	Peak Found	Peak Found	Not Found	Not Found	Not Found	Not Found	Not Found	Peak Found	Peak Found	Not Found
	FALSE	High	[R].FLEQQNKVLETK.[W]		0.0586158	0.00105722	1	9	2	P02538	P02538 [183-194]		1	1476.81	TRUE			900								Not Found	Not Found	Not Found	Not Found	Not Found	Not Found	Not Found	Not Found	Not Found	Not Found	Not Found	Not Found	Not Found	Not Found	Not Found	Not Found	Not Found	Not Found	Not Found	Not Found	High	High	Not Found	Not Found
	FALSE	High	[R].GSGGLGGACGGAGFGSR.[S]	1xCarbamidomethyl [C9]	0.00227965	0.00105722	2	3	2	P04259; P02538	P04259 [43-59]; P02538 [43-59]		0	1424.63	TRUE							900				Not Found	Not Found	Not Found	Not Found	Not Found	Not Found	Not Found	Not Found	Not Found	Not Found	Not Found	Not Found	Not Found	Not Found	Not Found	Not Found	Not Found	Not Found	Not Found	Not Found	Not Found	Not Found	Not Found	Not Found
	FALSE	High	[R].KLLEGEECR.[MLI]	1xCarbamidomethyl [C8]	0.152047	0.00564354	5	18	7	Q86Y46; P35908; P04259; P02538; P13647	Q86Y46 [436-444]; P35908 [482-490]; P04259 [467-475]; P02538 [467-475]; P13647 [472-480]		1	1133.56	TRUE	49.4	63.7	164.9		20.7	134.5	144	303.4	19.5	70.92	Not Found	Peak Found	Not Found	Not Found	Not Found	Not Found	Not Found	Peak Found	Peak Found	Not Found	Peak Found	Not Found	Not Found	Not Found	Not Found	Not Found	Not Found	High	Peak Found	Peak Found	Peak Found	Peak Found	Not Found	Peak Found
	FALSE	High	[K].LALDVEIATYR.[KT]		0.0195558	0.00105722	4	15	1	P35908; P04259; P02538; P13647	P35908 [471-481]; P04259 [456-466]; P02538 [456-466]; P13647 [461-471]		0	1263.69	TRUE	93	165.2	641.8							71.37	Peak Found	Not Found	Not Found	Peak Found	Not Found	Not Found	Not Found	Not Found	Not Found	Peak Found	Not Found	Not Found	Not Found	Not Found	Not Found	Not Found	Not Found	Not Found	Not Found	Not Found	Not Found	High	Not Found	Not Found
	FALSE	High	[KR].LLEGEECR.[MLI]	1xCarbamidomethyl [C7]	0.0912776	0.00105722	5	19	7	Q86Y46; P35908; P04259; P02538; P13647	Q86Y46 [437-444]; P35908 [483-490]; P04259 [468-475]; P02538 [468-475]; P13647 [473-480]		0	1005.47	TRUE	77.6	54.4	131.8	30.5	95.9	468.5	12.6	28.7			Not Found	Not Found	Not Found	Not Found	Not Found	Peak Found	Not Found	Not Found	Not Found	Peak Found	Not Found	Not Found	Peak Found	Not Found	Peak Found	Peak Found	Not Found	Not Found	Not Found	High	Not Found	Peak Found	Peak Found	Not Found
	FALSE	High	[R].ISIGGGSCAISGGYGSR.[A]	1xCarbamidomethyl [C8]	0.0236385	0.00105722	2	3	12	P04259; P02538	P04259 [70-86]; P02538 [70-86]		0	1598.76	TRUE	122.1		260.5	228.1			270.3		19	37.26	Peak Found	Not Found	Not Found	Peak Found	Not Found	Not Found	Not Found	Not Found	Not Found	Not Found	Not Found	Not Found	Not Found	Not Found	Not Found	Not Found	Not Found	Not Found	Peak Found	Not Found	Not Found	Not Found	High	High
	FALSE	High	[K].NKLEGLEDALQK.[A]		0.0280529	0.00105722	2	3	2	P04259; P02538	P04259 [425-436]; P02538 [425-436]		1	1357.73	TRUE	34.3	79.8	115.6		98.4	187.9	51	60.7	272.4		Not Found	Not Found	Not Found	Not Found	Not Found	Peak Found	Not Found	Not Found	Not Found	Not Found	Peak Found	Not Found	Not Found	Not Found	Not Found	Not Found	Not Found	Not Found	Peak Found	Peak Found	Not Found	Not Found	Not Found	Peak Found
	FALSE	High	[KR].NKYEDEINKR.[T]		0.0615353	0.00105722	4	11	47	P04264; P04259; P02538; P13647	P04264 [268-277]; P04259 [251-260]; P02538 [251-260]; P13647 [256-265]		2	1308.65	TRUE	25.2	48.9	138.3	26.3	79.9	448.3	40.1	79.6	13.4	42.87	Peak Found	Not Found	Not Found	Peak Found	Not Found	Not Found	High	Peak Found	High	Peak Found	Peak Found	Peak Found	Peak Found	High	High	High	Peak Found	Peak Found	Peak Found	High	High	High	Peak Found	High
	FALSE	High	[R].NLDLDSIIAEVK.[A]		0.00442475	0.00105722	4	8	71	P35908; P04259; P02538; P13647	P35908 [342-353]; P04259 [327-338]; P02538 [327-338]; P13647 [332-343]		0	1329.73	TRUE	29.9	39	209.7	11.8	49.4	245.1	97.3	193.3	24.5	63.04	High	Peak Found	Not Found	High	High	High	High	High	High	High	High	High	High	High	High	High	High	High	High	High	High	High	High	High
	FALSE	High	[R].NLDLDSIIAEVKAQYEEIAQR.[S]		0.000258509	0.00105722	3	4	1	P35908; P04259; P02538	P35908 [342-362]; P04259 [327-347]; P02538 [327-347]		1	2418.25	TRUE											Not Found	Not Found	Not Found	Not Found	Not Found	Not Found	Not Found	Not Found	Not Found	Not Found	Not Found	Not Found	Not Found	Not Found	Not Found	Not Found	Not Found	Not Found	Not Found	Not Found	Not Found	Not Found	Not Found	Not Found
	FALSE	High	[R].NTKQEIAEINR.[M]		0.0305554	0.00105722	2	4	4	P04259; P02538	P04259 [376-386]; P02538 [376-386]		1	1315.7	TRUE		179.4	225.1		83.8	105.3	211.1	34.9	60.3		Not Found	Not Found	Not Found	Not Found	Not Found	Not Found	Not Found	Not Found	Not Found	Not Found	Not Found	Not Found	Not Found	Not Found	Not Found	Not Found	Peak Found	Not Found	Not Found	Peak Found	Not Found	Peak Found	Not Found	Peak Found
	FALSE	High	[R].QLDSIVGER.[G]		0.119669	0.00384007	2	3	8	P02538; P13647	P02538 [224-232]; P13647 [229-237]		0	1016.54	TRUE	136.5	42.5	119.9		101.3	208.6	125.7	82.6	82.9	41.28	Peak Found	Not Found	Not Found	Peak Found	Not Found	Peak Found	Peak Found	Peak Found	Not Found	Peak Found	Not Found	Not Found	Not Found	Not Found	Peak Found	Peak Found	Not Found	Not Found	Not Found	High	Not Found	Not Found	Peak Found	Not Found
	FALSE	High	[R].QNLEPLFEQYINNLR.[R]		0.0276766	0.00105722	3	4	1	P04259; P02538; P13647	P04259 [208-222]; P02538 [208-222]; P13647 [213-227]		0	1890.97	TRUE											Not Found	Not Found	Not Found	Not Found	Not Found	Not Found	Not Found	Not Found	Not Found	Not Found	Not Found	Not Found	Not Found	Not Found	Not Found	Not Found	Not Found	Not Found	Not Found	Not Found	Not Found	Not Found	Not Found	Not Found
	FALSE	High	[R].SGFSSVSVSR.[S]		0.0268179	0.00105722	1	1	13	P02538	P02538 [31-40]		0	1012.51	TRUE	34.2	31.3	97.5	48.2		70.8	489.5	35.4	93.1	37.97	Peak Found	Not Found	Not Found	Peak Found	Peak Found	Not Found	Not Found	Not Found	Not Found	High	Not Found	Not Found	Not Found	Not Found	Not Found	Peak Found	Not Found	High	Peak Found	High	High	Not Found	Peak Found	Not Found
	FALSE	High	[RK].SRAEAESWYQTK.[Y]		0.0920731	0.00202674	2	7	4	P04259; P02538	P04259 [348-359]; P02538 [348-359]		1	1455.69	TRUE	166.1						733.9			11.42	Not Found	Not Found	Not Found	Not Found	Peak Found	Peak Found	Not Found	Not Found	Not Found	Not Found	Not Found	Not Found	Not Found	Not Found	Not Found	Not Found	Not Found	Not Found	Not Found	Not Found	Not Found	Not Found	Not Found	Not Found
	FALSE	High	[R].SRGSGGLGGACGGAGFGSR.[S]	1xCarbamidomethyl [C11]	0.000861993	0.00105722	2	3	13	P04259; P02538	P04259 [41-59]; P02538 [41-59]		1	1667.77	TRUE	7.8	18	40.3	48.3	48.2	689.1	16		32.3	23.67	High	Not Found	Not Found	High	Not Found	Not Found	Peak Found	Peak Found	Not Found	Peak Found	Not Found	Not Found	Not Found	Not Found	Not Found	Not Found	Not Found	High	Not Found	High	High	Not Found	High	Not Found
	FALSE	High	[R].TAAENEFVTLK.[K]		0.192637	0.00810664	2	6	2	P04259; P02538	P04259 [261-271]; P02538 [261-271]		0	1222.63	TRUE							900				Not Found	Not Found	Not Found	Not Found	Not Found	Not Found	Not Found	Not Found	Not Found	Not Found	Not Found	Not Found	Not Found	Not Found	Not Found	Not Found	Not Found	Not Found	Not Found	Not Found	Not Found	Not Found	Not Found	Not Found
	FALSE	High	[R].TAAENEFVTLKK.[D]		0.0513186	0.00105722	2	6	4	P04259; P02538	P04259 [261-272]; P02538 [261-272]		1	1350.73	TRUE		40.3		237.4	129.9	106	64.3	151	171.1		Not Found	Not Found	Not Found	Not Found	Not Found	Not Found	Not Found	Not Found	Not Found	Not Found	Peak Found	Not Found	Not Found	Not Found	Not Found	Not Found	Not Found	Not Found	Not Found	Not Found	Not Found	Not Found	Not Found	Not Found
	FALSE	High	[K].TLNNKFASFIDKVR.[F]		0.0398071	0.00105722	4	21	4	P35908; P04259; P02538; P13647	P35908 [184-197]; P04259 [169-182]; P02538 [169-182]; P13647 [174-187]		2	1652.91	TRUE			900								Not Found	Not Found	Not Found	Not Found	Not Found	Not Found	Not Found	Not Found	Not Found	Not Found	Not Found	Not Found	Not Found	Not Found	Not Found	Not Found	Not Found	High	Not Found	Not Found	Peak Found	High	Not Found	Not Found
	FALSE	High	[K].WTLLQEQGTK.[T]		0.052238	0.00105722	3	4	7	P04259; P02538; P13647	P04259 [195-204]; P02538 [195-204]; P13647 [200-209]		0	1203.64	TRUE	131.5	57.8	35				303	244.8	127.9	19.4	Peak Found	Not Found	Not Found	Peak Found	Not Found	Not Found	Not Found	Peak Found	Not Found	Not Found	Not Found	Not Found	Peak Found	Peak Found	High	High	Peak Found	Not Found	Not Found	Not Found	Peak Found	Not Found	Not Found	Not Found
	FALSE	High	[K].YEELQVTAGR.[H]		0.0186076	0.00105722	1	5	4	P02538	P02538 [360-369]		0	1165.58	TRUE	98.9	118.6	271		28.5	163.9	129.3	23.2	66.7	66.25	Peak Found	Not Found	Not Found	Peak Found	Peak Found	Peak Found	Peak Found	Peak Found	Not Found	Peak Found	Not Found	Not Found	Not Found	Not Found	Peak Found	Peak Found	Not Found	Peak Found	Peak Found	Peak Found	High	High	Peak Found	Not Found
FALSE	High	Master Protein	Q2UVX4	Complement C3 OS=Bos taurus GN=C3 PE=1 SV=2	0	TRUE	145.109	18	22	401	22	1661	187.1	6.84	1035.56	22	81.5	29.3	203.2	67.1	67.4	132.7	109.6	190.5	18.5	High	High	High	High	High	High	High	High	High	High	Peak Found	Peak Found	Peak Found	Peak Found	High	High	High	High	Peak Found	High	High	High	High	High
	Checked	Confidence	Annotated Sequence	Modifications	Qvality PEP	Qvality q-value	# Protein Groups	# Proteins	# PSMs	Master Protein Accessions	Positions in Master Proteins	Modifications in Master Proteins	# Missed Cleavages	Theo. MH+ [Da]	Contaminant	Abundances (Grouped): 3D7, DHA	Abundances (Grouped): 3D7, DMSO	Abundances (Grouped): 3D7, untreated	Abundances (Grouped): R561H, DHA	Abundances (Grouped): R561H, DMSO	Abundances (Grouped): R561H, untreated	Abundances (Grouped): Vps60, DHA	Abundances (Grouped): Vps60, DMSO	Abundances (Grouped): Vps60, untreated	Abundances (Grouped) CV [%]: 3D7, DHA	Found in Sample: [S20] F20: Sample, 7_1, 3D7, DHA	Found in Sample: [S21] F21: Sample, 7_2, 3D7, DHA	Found in Sample: [S22] F22: Sample, 7_3, 3D7, DHA	Found in Sample: [S23] F23: Sample, 8_1, 3D7, DHA	Found in Sample: [S24] F24: Sample, 8_2, 3D7, DHA	Found in Sample: [S25] F25: Sample, 8_3, 3D7, DHA	Found in Sample: [S26] F26: Sample, 9_1, 3D7, DHA	Found in Sample: [S27] F27: Sample, 9_2, 3D7, DHA	Found in Sample: [S28] F28: Sample, 9_3, 3D7, DHA	Found in Sample: [S12] F12: Sample, 4_1, 3D7, DMSO	Found in Sample: [S13] F13: Sample, 4_2, 3D7, DMSO	Found in Sample: [S14] F14: Sample, 4_3, 3D7, DMSO	Found in Sample: [S15] F15: Sample, 5_1, 3D7, DMSO	Found in Sample: [S16] F16: Sample, 5_2, 3D7, DMSO	Found in Sample: [S17] F17: Sample, 6_1, 3D7, DMSO	Found in Sample: [S18] F18: Sample, 6_2, 3D7, DMSO	Found in Sample: [S19] F19: Sample, 6_3, 3D7, DMSO	Found in Sample: [S1] F1: Sample, 1_1, 3D7, untreated	Found in Sample: [S2] F2: Sample, 1_2, 3D7, untreated	Found in Sample: [S3] F3: Sample, 1_3, 3D7, untreated	Found in Sample: [S4] F4: Sample, 1_4, 3D7, untreated	Found in Sample: [S5] F5: Sample, 1_5, 3D7, untreated	Found in Sample: [S6] F6: Sample, 2_1, 3D7, untreated	Found in Sample: [S7] F7: Sample, 2_2, 3D7, untreated
	FALSE	High	[K].ACEPGVDYVYK.[T]	1xCarbamidomethyl [C2]	0.0461229	0.00105722	1	2	8	Q2UVX4	Q2UVX4 [1534-1544]		0	1300.59	TRUE	24.5	188.1	167.3				266.4	91.5	162.1	12.55	Peak Found	Not Found	Not Found	Peak Found	Not Found	Not Found	Not Found	Not Found	Not Found	Not Found	Not Found	Not Found	Not Found	Not Found	High	High	Peak Found	Peak Found	Not Found	Not Found	Peak Found	Not Found	Peak Found	Not Found
	FALSE	High	[K].ADIGCTPGSGR.[N]	1xCarbamidomethyl [C5]	0.0102864	0.00105722	1	1	15	Q2UVX4	Q2UVX4 [621-631]		0	1090.49	TRUE	133.7	94.5	187.7			148.8	158	165.1	12.2	25.04	High	Not Found	Not Found	High	Not Found	Not Found	High	High	Not Found	Not Found	Not Found	Not Found	Peak Found	Peak Found	High	High	Peak Found	Not Found	Not Found	Not Found	Not Found	Peak Found	Peak Found	Not Found
	FALSE	High	[K].AGDFLENHYR.[E]		0.0588756	0.00105722	1	1	13	Q2UVX4	Q2UVX4 [1171-1180]		0	1221.56	TRUE	130	29.8	182.1	179.1			194.9	184			High	Not Found	Peak Found	Not Found	High	Not Found	Not Found	Not Found	High	Not Found	Not Found	Not Found	Not Found	Not Found	Not Found	Not Found	Peak Found	Not Found	Peak Found	Not Found	Not Found	Not Found	Not Found	Not Found
	FALSE	High	[R].EEVPAADLSDQVPDTESETK.[I]		0.00145371	0.00105722	1	1	6	Q2UVX4	Q2UVX4 [959-978]		0	2159.98	TRUE			606.4				293.6				Not Found	Not Found	Not Found	Not Found	Not Found	Not Found	Not Found	Not Found	Not Found	Not Found	Not Found	Not Found	Not Found	Not Found	Not Found	Not Found	Not Found	Peak Found	Not Found	Not Found	High	Not Found	Not Found	Not Found
	FALSE	High	[K].FFKPAMPFDLMVYVTNPDGSPAR.[H]		0.00497908	0.00105722	1	1	4	Q2UVX4	Q2UVX4 [362-384]		0	2600.27	TRUE	351.4						361.6		187		Not Found	Not Found	Not Found	Not Found	Not Found	Not Found	Not Found	Not Found	Peak Found	Not Found	Not Found	Not Found	Not Found	Not Found	Not Found	Not Found	Not Found	Not Found	Not Found	Not Found	Not Found	Not Found	Not Found	Not Found
	FALSE	High	[K].GYTQQLAFR.[Q]		0.215298	0.00874094	1	2	6	Q2UVX4	Q2UVX4 [1051-1059]		0	1083.56	TRUE	36.7		346.4	159.4			157.6	199.9			Not Found	Not Found	Not Found	Peak Found	Not Found	Not Found	Not Found	Not Found	Not Found	Not Found	Not Found	Not Found	Not Found	Not Found	Not Found	Not Found	Not Found	Peak Found	Peak Found	Peak Found	High	Peak Found	Not Found	Not Found
	FALSE	High	[R].HIPVVTQGSNVQSLTQDDGVAK.[L]		9.5118e-05	0.00105722	1	1	42	Q2UVX4	Q2UVX4 [385-406]		0	2293.18	TRUE	112.6	29.1	214.5	42.2	58.7	161.5	89.7	185.3	6.5	57.04	High	Not Found	Not Found	Peak Found	Peak Found	Peak Found	Peak Found	Peak Found	Not Found	Peak Found	Not Found	Not Found	Not Found	Not Found	Peak Found	Peak Found	Not Found	High	Not Found	Peak Found	High	High	High	Not Found
	FALSE	High	[R].HQQTITIPAR.[S]		0.0675033	0.00105722	1	1	10	Q2UVX4	Q2UVX4 [881-890]		0	1164.65	TRUE	232.7	129.8	264.7		135.1		58.8	78.8		19.47	High	Not Found	Not Found	High	Not Found	Not Found	High	High	Not Found	Peak Found	Not Found	Not Found	Not Found	Not Found	Not Found	Not Found	Not Found	High	Not Found	Not Found	High	Not Found	High	Not Found
	FALSE	High	[R].KDYDTTPPVVR.[W]		0.036399	0.00105722	1	1	10	Q2UVX4	Q2UVX4 [1243-1253]		1	1290.67	TRUE	169.2			125		212.1	121.4	272.3			High	Not Found	Not Found	High	Peak Found	Not Found	Not Found	Not Found	Not Found	Not Found	Not Found	Not Found	Not Found	Not Found	Not Found	Not Found	Not Found	Not Found	Not Found	Not Found	Not Found	Not Found	Not Found	Not Found
	FALSE	High	[K].IGLHEVEVK.[A]		0.0242868	0.00105722	1	1	19	Q2UVX4	Q2UVX4 [904-912]		0	1023.58	TRUE	112.6	78.5	163.1			87.2	184.1	274.5		88.43	Not Found	Not Found	Not Found	Not Found	Not Found	Peak Found	Not Found	Not Found	High	Not Found	Not Found	Not Found	Not Found	Peak Found	Not Found	Not Found	Peak Found	Not Found	Peak Found	Not Found	Not Found	Not Found	Not Found	Not Found
	FALSE	High	[K].ILLQGTPVAQMTEDAIDGER.[L]		0.000525256	0.00105722	1	1	8	Q2UVX4	Q2UVX4 [979-998]		0	2157.09	TRUE	135.9			119.3	102.4	135.6	73.3	252.1	81.4	24.32	Peak Found	Not Found	Not Found	High	Not Found	Not Found	High	High	Not Found	Not Found	Not Found	Not Found	Not Found	Not Found	Not Found	Not Found	Not Found	Not Found	Not Found	Not Found	Not Found	Not Found	Not Found	Not Found
	FALSE	High	[R].NYAGVFTDAGLTLK.[T]		0.00502449	0.00105722	1	1	18	Q2UVX4	Q2UVX4 [632-645]		0	1469.76	TRUE	189.5	56.4	335.5			83.6	62.4	109.6	63	58.27	High	Not Found	Not Found	High	Not Found	Not Found	High	High	Not Found	Peak Found	Not Found	Not Found	Not Found	Not Found	High	High	Not Found	High	Not Found	High	High	High	High	Not Found
	FALSE	High	[R].QVLLNGVQPSR.[A]		0.0396295	0.00105722	1	1	22	Q2UVX4	Q2UVX4 [304-314]		0	1210.69	TRUE	93.7	110.4	202.2	108	105.9	142.1	137.7			55.75	High	Peak Found	Peak Found	High	Peak Found	Peak Found	Not Found	High	Not Found	Peak Found	Peak Found	Not Found	Not Found	Not Found	Not Found	Not Found	Not Found	High	Not Found	Peak Found	Not Found	Peak Found	High	Peak Found
	FALSE	High	[R].SDLDDDIIPEEDIISR.[S]		0.000794287	0.00105722	1	1	63	Q2UVX4	Q2UVX4 [747-762]		0	1844.88	TRUE	153	39.5	206.5	77.5	71.2	133.3	53.4	144.8	20.9	91.87	High	High	High	High	High	High	High	High	High	High	Not Found	Not Found	Not Found	Peak Found	High	High	High	High	Not Found	High	High	High	High	High
	FALSE	High	[K].SGSDEVQVKQER.[K]		0.0419995	0.00105722	1	1	15	Q2UVX4	Q2UVX4 [1569-1580]		1	1361.67	TRUE	134.6	132.7	143.6				77.6	353.9	57.6	6.32	High	Not Found	Not Found	High	High	Not Found	Peak Found	High	Not Found	Not Found	Not Found	Not Found	Not Found	Peak Found	High	High	Not Found	Peak Found	Not Found	Not Found	Peak Found	Peak Found	Not Found	Not Found
	FALSE	High	[R].SSVAVPYVIVPLK.[I]		0.132462	0.00384007	1	1	7	Q2UVX4	Q2UVX4 [891-903]		0	1371.82	TRUE	87.7		138	95.2	86	99.2	60.6	181	152.3	43.99	Not Found	Peak Found	Peak Found	Not Found	Peak Found	Peak Found	Not Found	Not Found	Not Found	Not Found	Not Found	Not Found	Not Found	Not Found	Not Found	Not Found	Not Found	Not Found	Not Found	Peak Found	Not Found	Not Found	Not Found	Peak Found
	FALSE	High	[R].TLNPEHLGQGGVQR.[E]		0.00389648	0.00105722	1	1	73	Q2UVX4	Q2UVX4 [945-958]		0	1505.78	TRUE	119.1	32.5	86.5	106.2	131.9	183.5	114.8	94.9	30.7	41.6	High	High	High	High	High	High	High	High	High	Peak Found	Not Found	Peak Found	Peak Found	Peak Found	High	Peak Found	Peak Found	High	Not Found	High	High	High	Peak Found	High
	FALSE	High	[R].TLNPEHLGQGGVQREEVPAADLSDQVPDTESETK.[I]		0.0129	0.00105722	1	1	17	Q2UVX4	Q2UVX4 [945-978]		1	3646.75	TRUE			900								High	Not Found	Not Found	High	Not Found	Not Found	High	High	Not Found	Not Found	Not Found	Not Found	Not Found	Not Found	High	High	Not Found	Not Found	Not Found	Not Found	Not Found	Not Found	High	Not Found
	FALSE	High	[K].TIYTPGSTVLYR.[IV]		0.0969844	0.00202674	1	2	3	Q2UVX4	Q2UVX4 [136-147]		0	1370.73	TRUE	146.9	103.6	92.6		125.5	103.9	97.7	229.8		37.3	Not Found	Not Found	Not Found	Not Found	Peak Found	Peak Found	Not Found	Not Found	Not Found	Not Found	Not Found	Peak Found	Not Found	Not Found	Peak Found	Peak Found	Not Found	Not Found	Not Found	Not Found	Not Found	Not Found	Peak Found	Not Found
	FALSE	High	[R].TMQALPYNTQGNSNNYLHLSVPR.[V]	1xOxidation [M2]	0.0783643	0.00105722	1	1	1	Q2UVX4	Q2UVX4 [438-460]		0	2634.27	TRUE											Not Found	Not Found	Not Found	Not Found	Not Found	Not Found	Not Found	Not Found	Not Found	Not Found	Not Found	Not Found	Not Found	Not Found	Not Found	Not Found	Not Found	Not Found	Not Found	Not Found	Not Found	Not Found	Not Found	Not Found
	FALSE	High	[K].TSQGLETQQR.[A]		0.0155294	0.00105722	1	1	38	Q2UVX4	Q2UVX4 [646-655]		0	1147.57	TRUE	120.1	45.2	144.3	148.3	98.5	173.3	21	112.9	36.3	33.51	High	High	High	High	High	High	High	High	Peak Found	Not Found	Peak Found	Peak Found	Peak Found	Peak Found	Not Found	High	Peak Found	High	Peak Found	Peak Found	High	High	High	High
	FALSE	High	[R].VPINDGNGEAILK.[R]		0.0631864	0.00105722	1	1	3	Q2UVX4	Q2UVX4 [290-302]		0	1339.72	TRUE			265			196.3	126.6	271.1	41		Not Found	Not Found	Not Found	Not Found	Not Found	Not Found	Not Found	Not Found	Not Found	Not Found	Not Found	Not Found	Not Found	Not Found	Not Found	Not Found	Not Found	Not Found	Not Found	Peak Found	Not Found	Not Found	Not Found	Peak Found
FALSE	High	Master Protein	P04259	Keratin, type II cytoskeletal 6B OS=Homo sapiens GN=KRT6B PE=1 SV=5	0	TRUE	138.057	40	24	486	1	564	60	8	1207.39	24	67.2	239.7	206.7	50.4	103.8	120.5	111.6			Not Found	Not Found	Not Found	Peak Found	High	Not Found	Peak Found	Not Found	Not Found	High	High	Not Found	Not Found	Not Found	Not Found	Not Found	Not Found	High	Not Found	Peak Found	High	High	High	Not Found
	Checked	Confidence	Annotated Sequence	Modifications	Qvality PEP	Qvality q-value	# Protein Groups	# Proteins	# PSMs	Master Protein Accessions	Positions in Master Proteins	Modifications in Master Proteins	# Missed Cleavages	Theo. MH+ [Da]	Contaminant	Abundances (Grouped): 3D7, DHA	Abundances (Grouped): 3D7, DMSO	Abundances (Grouped): 3D7, untreated	Abundances (Grouped): R561H, DHA	Abundances (Grouped): R561H, DMSO	Abundances (Grouped): R561H, untreated	Abundances (Grouped): Vps60, DHA	Abundances (Grouped): Vps60, DMSO	Abundances (Grouped): Vps60, untreated	Abundances (Grouped) CV [%]: 3D7, DHA	Found in Sample: [S20] F20: Sample, 7_1, 3D7, DHA	Found in Sample: [S21] F21: Sample, 7_2, 3D7, DHA	Found in Sample: [S22] F22: Sample, 7_3, 3D7, DHA	Found in Sample: [S23] F23: Sample, 8_1, 3D7, DHA	Found in Sample: [S24] F24: Sample, 8_2, 3D7, DHA	Found in Sample: [S25] F25: Sample, 8_3, 3D7, DHA	Found in Sample: [S26] F26: Sample, 9_1, 3D7, DHA	Found in Sample: [S27] F27: Sample, 9_2, 3D7, DHA	Found in Sample: [S28] F28: Sample, 9_3, 3D7, DHA	Found in Sample: [S12] F12: Sample, 4_1, 3D7, DMSO	Found in Sample: [S13] F13: Sample, 4_2, 3D7, DMSO	Found in Sample: [S14] F14: Sample, 4_3, 3D7, DMSO	Found in Sample: [S15] F15: Sample, 5_1, 3D7, DMSO	Found in Sample: [S16] F16: Sample, 5_2, 3D7, DMSO	Found in Sample: [S17] F17: Sample, 6_1, 3D7, DMSO	Found in Sample: [S18] F18: Sample, 6_2, 3D7, DMSO	Found in Sample: [S19] F19: Sample, 6_3, 3D7, DMSO	Found in Sample: [S1] F1: Sample, 1_1, 3D7, untreated	Found in Sample: [S2] F2: Sample, 1_2, 3D7, untreated	Found in Sample: [S3] F3: Sample, 1_3, 3D7, untreated	Found in Sample: [S4] F4: Sample, 1_4, 3D7, untreated	Found in Sample: [S5] F5: Sample, 1_5, 3D7, untreated	Found in Sample: [S6] F6: Sample, 2_1, 3D7, untreated	Found in Sample: [S7] F7: Sample, 2_2, 3D7, untreated
	FALSE	High	[K].ADTLTDEINFLR.[A]		0.0312497	0.00105722	2	3	5	P04259; P02538	P04259 [288-299]; P02538 [288-299]		0	1407.71	TRUE							853.3		46.7		Not Found	Not Found	Not Found	Not Found	Not Found	Not Found	Not Found	Not Found	Not Found	Not Found	Not Found	Not Found	Not Found	Not Found	Not Found	Not Found	Not Found	High	Not Found	Not Found	Not Found	Not Found	Not Found	Not Found
	FALSE	High	[KR].AQYEEIAQR.[S]		0.030282	0.00105722	4	8	112	P35908; P04259; P02538; P19013	P35908 [354-362]; P04259 [339-347]; P02538 [339-347]; P19013 [327-335]		0	1107.54	TRUE	28.2	75.8	217.9	14.1	80.1	215.9	89.9	141	37.2	52.72	High	High	High	High	High	High	High	High	High	High	High	High	High	High	High	High	High	High	High	High	High	High	High	High
	FALSE	High	[K].DVDAAYMNKVELQAK.[AV]		0.0230073	0.00105722	2	6	1	P04259; P02538	P04259 [273-287]; P02538 [273-287]		1	1694.84	TRUE											Not Found	Not Found	Not Found	Not Found	Not Found	Not Found	Not Found	Not Found	Not Found	Not Found	Not Found	Not Found	Not Found	Not Found	Not Found	Not Found	Not Found	Not Found	Not Found	Not Found	Not Found	Not Found	Not Found	Not Found
	FALSE	High	[K].FASFIDKVR.[F]		0.0583571	0.00105722	6	29	68	Q7Z794; Q86Y46; P35908; P04259; P02538; P13647	Q7Z794 [175-183]; Q86Y46 [143-151]; P35908 [189-197]; P04259 [174-182]; P02538 [174-182]; P13647 [179-187]		1	1082.6	TRUE	30.4	91.5	171.1	25.5	70.1	99.9	88.9	265.1	57.7	37.89	High	Peak Found	Peak Found	High	High	High	High	Peak Found	High	High	High	High	High	High	High	High	High	Peak Found	High	High	High	High	High	Peak Found
	FALSE	High	[R].FLEQQNK.[VLAIM]		0.206146	0.00874094	3	29	5	P04259; P02538; P13647	P04259 [183-189]; P02538 [183-189]; P13647 [188-194]		0	906.468	TRUE	81.4	38.9	241.8			414.7	21.5	85.5	16.3	33.06	High	Not Found	Not Found	High	Not Found	Not Found	Peak Found	Not Found	Not Found	Peak Found	Not Found	Not Found	Not Found	Not Found	Peak Found	Peak Found	Not Found	Not Found	Not Found	Not Found	Not Found	Peak Found	Peak Found	Not Found
	FALSE	High	[R].GSGGLGGACGGAGFGSR.[S]	1xCarbamidomethyl [C9]	0.00227965	0.00105722	2	3	2	P04259; P02538	P04259 [43-59]; P02538 [43-59]		0	1424.63	TRUE							900				Not Found	Not Found	Not Found	Not Found	Not Found	Not Found	Not Found	Not Found	Not Found	Not Found	Not Found	Not Found	Not Found	Not Found	Not Found	Not Found	Not Found	Not Found	Not Found	Not Found	Not Found	Not Found	Not Found	Not Found
	FALSE	High	[R].KLLEGEECR.[MLI]	1xCarbamidomethyl [C8]	0.152047	0.00564354	5	18	7	Q86Y46; P35908; P04259; P02538; P13647	Q86Y46 [436-444]; P35908 [482-490]; P04259 [467-475]; P02538 [467-475]; P13647 [472-480]		1	1133.56	TRUE	49.4	63.7	164.9		20.7	134.5	144	303.4	19.5	70.92	Not Found	Peak Found	Not Found	Not Found	Not Found	Not Found	Not Found	Peak Found	Peak Found	Not Found	Peak Found	Not Found	Not Found	Not Found	Not Found	Not Found	Not Found	High	Peak Found	Peak Found	Peak Found	Peak Found	Not Found	Peak Found
	FALSE	High	[K].LALDVEIATYR.[KT]		0.0195558	0.00105722	4	15	1	P35908; P04259; P02538; P13647	P35908 [471-481]; P04259 [456-466]; P02538 [456-466]; P13647 [461-471]		0	1263.69	TRUE	93	165.2	641.8							71.37	Peak Found	Not Found	Not Found	Peak Found	Not Found	Not Found	Not Found	Not Found	Not Found	Peak Found	Not Found	Not Found	Not Found	Not Found	Not Found	Not Found	Not Found	Not Found	Not Found	Not Found	Not Found	High	Not Found	Not Found
	FALSE	High	[KR].LLEGEECR.[MLI]	1xCarbamidomethyl [C7]	0.0912776	0.00105722	5	19	7	Q86Y46; P35908; P04259; P02538; P13647	Q86Y46 [437-444]; P35908 [483-490]; P04259 [468-475]; P02538 [468-475]; P13647 [473-480]		0	1005.47	TRUE	77.6	54.4	131.8	30.5	95.9	468.5	12.6	28.7			Not Found	Not Found	Not Found	Not Found	Not Found	Peak Found	Not Found	Not Found	Not Found	Peak Found	Not Found	Not Found	Peak Found	Not Found	Peak Found	Peak Found	Not Found	Not Found	Not Found	High	Not Found	Peak Found	Peak Found	Not Found
	FALSE	High	[R].ISIGGGSCAISGGYGSR.[A]	1xCarbamidomethyl [C8]	0.0236385	0.00105722	2	3	12	P04259; P02538	P04259 [70-86]; P02538 [70-86]		0	1598.76	TRUE	122.1		260.5	228.1			270.3		19	37.26	Peak Found	Not Found	Not Found	Peak Found	Not Found	Not Found	Not Found	Not Found	Not Found	Not Found	Not Found	Not Found	Not Found	Not Found	Not Found	Not Found	Not Found	Not Found	Peak Found	Not Found	Not Found	Not Found	High	High
	FALSE	High	[K].NKLEGLEDALQK.[A]		0.0280529	0.00105722	2	3	2	P04259; P02538	P04259 [425-436]; P02538 [425-436]		1	1357.73	TRUE	34.3	79.8	115.6		98.4	187.9	51	60.7	272.4		Not Found	Not Found	Not Found	Not Found	Not Found	Peak Found	Not Found	Not Found	Not Found	Not Found	Peak Found	Not Found	Not Found	Not Found	Not Found	Not Found	Not Found	Not Found	Peak Found	Peak Found	Not Found	Not Found	Not Found	Peak Found
	FALSE	High	[KR].NKYEDEINKR.[T]		0.0615353	0.00105722	4	11	47	P04264; P04259; P02538; P13647	P04264 [268-277]; P04259 [251-260]; P02538 [251-260]; P13647 [256-265]		2	1308.65	TRUE	25.2	48.9	138.3	26.3	79.9	448.3	40.1	79.6	13.4	42.87	Peak Found	Not Found	Not Found	Peak Found	Not Found	Not Found	High	Peak Found	High	Peak Found	Peak Found	Peak Found	Peak Found	High	High	High	Peak Found	Peak Found	Peak Found	High	High	High	Peak Found	High
	FALSE	High	[R].NLDLDSIIAEVK.[A]		0.00442475	0.00105722	4	8	71	P35908; P04259; P02538; P13647	P35908 [342-353]; P04259 [327-338]; P02538 [327-338]; P13647 [332-343]		0	1329.73	TRUE	29.9	39	209.7	11.8	49.4	245.1	97.3	193.3	24.5	63.04	High	Peak Found	Not Found	High	High	High	High	High	High	High	High	High	High	High	High	High	High	High	High	High	High	High	High	High
	FALSE	High	[R].NLDLDSIIAEVKAQYEEIAQR.[S]		0.000258509	0.00105722	3	4	1	P35908; P04259; P02538	P35908 [342-362]; P04259 [327-347]; P02538 [327-347]		1	2418.25	TRUE											Not Found	Not Found	Not Found	Not Found	Not Found	Not Found	Not Found	Not Found	Not Found	Not Found	Not Found	Not Found	Not Found	Not Found	Not Found	Not Found	Not Found	Not Found	Not Found	Not Found	Not Found	Not Found	Not Found	Not Found
	FALSE	High	[R].NTKQEIAEINR.[M]		0.0305554	0.00105722	2	4	4	P04259; P02538	P04259 [376-386]; P02538 [376-386]		1	1315.7	TRUE		179.4	225.1		83.8	105.3	211.1	34.9	60.3		Not Found	Not Found	Not Found	Not Found	Not Found	Not Found	Not Found	Not Found	Not Found	Not Found	Not Found	Not Found	Not Found	Not Found	Not Found	Not Found	Peak Found	Not Found	Not Found	Peak Found	Not Found	Peak Found	Not Found	Peak Found
	FALSE	High	[R].QNLEPLFEQYINNLR.[R]		0.0276766	0.00105722	3	4	1	P04259; P02538; P13647	P04259 [208-222]; P02538 [208-222]; P13647 [213-227]		0	1890.97	TRUE											Not Found	Not Found	Not Found	Not Found	Not Found	Not Found	Not Found	Not Found	Not Found	Not Found	Not Found	Not Found	Not Found	Not Found	Not Found	Not Found	Not Found	Not Found	Not Found	Not Found	Not Found	Not Found	Not Found	Not Found
	FALSE	High	[R].SGFSSISVSR.[S]		0.0265775	0.00105722	1	2	15	P04259	P04259 [31-40]		0	1026.52	TRUE	67.2	239.7	206.7	50.4	103.8	120.5	111.6			88.32	Not Found	Not Found	Not Found	Peak Found	High	Not Found	Peak Found	Not Found	Not Found	High	High	Not Found	Not Found	Not Found	Not Found	Not Found	Not Found	High	Not Found	Peak Found	High	High	High	Not Found
	FALSE	High	[RK].SRAEAESWYQTK.[Y]		0.0920731	0.00202674	2	7	4	P04259; P02538	P04259 [348-359]; P02538 [348-359]		1	1455.69	TRUE	166.1						733.9			11.42	Not Found	Not Found	Not Found	Not Found	Peak Found	Peak Found	Not Found	Not Found	Not Found	Not Found	Not Found	Not Found	Not Found	Not Found	Not Found	Not Found	Not Found	Not Found	Not Found	Not Found	Not Found	Not Found	Not Found	Not Found
	FALSE	High	[R].SRGSGGLGGACGGAGFGSR.[S]	1xCarbamidomethyl [C11]	0.000861993	0.00105722	2	3	13	P04259; P02538	P04259 [41-59]; P02538 [41-59]		1	1667.77	TRUE	7.8	18	40.3	48.3	48.2	689.1	16		32.3	23.67	High	Not Found	Not Found	High	Not Found	Not Found	Peak Found	Peak Found	Not Found	Peak Found	Not Found	Not Found	Not Found	Not Found	Not Found	Not Found	Not Found	High	Not Found	High	High	Not Found	High	Not Found
	FALSE	High	[R].TAAENEFVTLK.[K]		0.192637	0.00810664	2	6	2	P04259; P02538	P04259 [261-271]; P02538 [261-271]		0	1222.63	TRUE							900				Not Found	Not Found	Not Found	Not Found	Not Found	Not Found	Not Found	Not Found	Not Found	Not Found	Not Found	Not Found	Not Found	Not Found	Not Found	Not Found	Not Found	Not Found	Not Found	Not Found	Not Found	Not Found	Not Found	Not Found
	FALSE	High	[R].TAAENEFVTLKK.[D]		0.0513186	0.00105722	2	6	4	P04259; P02538	P04259 [261-272]; P02538 [261-272]		1	1350.73	TRUE		40.3		237.4	129.9	106	64.3	151	171.1		Not Found	Not Found	Not Found	Not Found	Not Found	Not Found	Not Found	Not Found	Not Found	Not Found	Peak Found	Not Found	Not Found	Not Found	Not Found	Not Found	Not Found	Not Found	Not Found	Not Found	Not Found	Not Found	Not Found	Not Found
	FALSE	High	[K].TLNNKFASFIDKVR.[F]		0.0398071	0.00105722	4	21	4	P35908; P04259; P02538; P13647	P35908 [184-197]; P04259 [169-182]; P02538 [169-182]; P13647 [174-187]		2	1652.91	TRUE			900								Not Found	Not Found	Not Found	Not Found	Not Found	Not Found	Not Found	Not Found	Not Found	Not Found	Not Found	Not Found	Not Found	Not Found	Not Found	Not Found	Not Found	High	Not Found	Not Found	Peak Found	High	Not Found	Not Found
	FALSE	High	[K].WTLLQEQGTK.[T]		0.052238	0.00105722	3	4	7	P04259; P02538; P13647	P04259 [195-204]; P02538 [195-204]; P13647 [200-209]		0	1203.64	TRUE	131.5	57.8	35				303	244.8	127.9	19.4	Peak Found	Not Found	Not Found	Peak Found	Not Found	Not Found	Not Found	Peak Found	Not Found	Not Found	Not Found	Not Found	Peak Found	Peak Found	High	High	Peak Found	Not Found	Not Found	Not Found	Peak Found	Not Found	Not Found	Not Found
	FALSE	High	[K].YEELQITAGR.[H]		0.0103801	0.00105722	2	2	91	P04264; P04259	P04264 [377-386]; P04259 [360-369]		0	1179.6	TRUE	38.5	49.8	278.4	28.9	75.6	219.4	45.7	130.9	32.9	18.63	High	High	High	High	High	Peak Found	High	High	High	High	High	Peak Found	High	High	High	High	High	High	Peak Found	High	High	High	High	High
FALSE	High	Master Protein	Q2KJF1	Alpha-1B-glycoprotein OS=Bos taurus GN=A1BG PE=1 SV=1	0	TRUE	137.856	53	16	557	16	503	53.5	5.43	1707.7	16	19.2	114.8	75	16.1	122.7	140	114.6	116.4	181.2	High	High	Peak Found	High	High	High	High	High	High	Peak Found	Peak Found	Peak Found	High	High	High	High	High	High	High	High	High	High	High	High
	Checked	Confidence	Annotated Sequence	Modifications	Qvality PEP	Qvality q-value	# Protein Groups	# Proteins	# PSMs	Master Protein Accessions	Positions in Master Proteins	Modifications in Master Proteins	# Missed Cleavages	Theo. MH+ [Da]	Contaminant	Abundances (Grouped): 3D7, DHA	Abundances (Grouped): 3D7, DMSO	Abundances (Grouped): 3D7, untreated	Abundances (Grouped): R561H, DHA	Abundances (Grouped): R561H, DMSO	Abundances (Grouped): R561H, untreated	Abundances (Grouped): Vps60, DHA	Abundances (Grouped): Vps60, DMSO	Abundances (Grouped): Vps60, untreated	Abundances (Grouped) CV [%]: 3D7, DHA	Found in Sample: [S20] F20: Sample, 7_1, 3D7, DHA	Found in Sample: [S21] F21: Sample, 7_2, 3D7, DHA	Found in Sample: [S22] F22: Sample, 7_3, 3D7, DHA	Found in Sample: [S23] F23: Sample, 8_1, 3D7, DHA	Found in Sample: [S24] F24: Sample, 8_2, 3D7, DHA	Found in Sample: [S25] F25: Sample, 8_3, 3D7, DHA	Found in Sample: [S26] F26: Sample, 9_1, 3D7, DHA	Found in Sample: [S27] F27: Sample, 9_2, 3D7, DHA	Found in Sample: [S28] F28: Sample, 9_3, 3D7, DHA	Found in Sample: [S12] F12: Sample, 4_1, 3D7, DMSO	Found in Sample: [S13] F13: Sample, 4_2, 3D7, DMSO	Found in Sample: [S14] F14: Sample, 4_3, 3D7, DMSO	Found in Sample: [S15] F15: Sample, 5_1, 3D7, DMSO	Found in Sample: [S16] F16: Sample, 5_2, 3D7, DMSO	Found in Sample: [S17] F17: Sample, 6_1, 3D7, DMSO	Found in Sample: [S18] F18: Sample, 6_2, 3D7, DMSO	Found in Sample: [S19] F19: Sample, 6_3, 3D7, DMSO	Found in Sample: [S1] F1: Sample, 1_1, 3D7, untreated	Found in Sample: [S2] F2: Sample, 1_2, 3D7, untreated	Found in Sample: [S3] F3: Sample, 1_3, 3D7, untreated	Found in Sample: [S4] F4: Sample, 1_4, 3D7, untreated	Found in Sample: [S5] F5: Sample, 1_5, 3D7, untreated	Found in Sample: [S6] F6: Sample, 2_1, 3D7, untreated	Found in Sample: [S7] F7: Sample, 2_2, 3D7, untreated
	FALSE	High	[R].AGEEEPLAVAWSTHGPADLVLTSVGPQHAGTYSCR.[Y]	1xCarbamidomethyl [C34]	0.00090618	0.00105722	1	1	26	Q2KJF1	Q2KJF1 [445-479]		0	3663.75	TRUE	332.3	142.9		87			79.4	117.3	141.2	12.64	Not Found	Not Found	Not Found	Not Found	Not Found	Not Found	High	High	Not Found	Not Found	Not Found	Not Found	Not Found	Not Found	High	High	Not Found	Not Found	Not Found	Not Found	Not Found	Not Found	Not Found	Not Found
	FALSE	High	[R].ALWTGALTPGR.[D]		0.0258688	0.00105722	1	1	9	Q2KJF1	Q2KJF1 [415-425]		0	1142.63	TRUE	196	37.8	8.2	32.9	63.3	85.1	155	147.4	174.3	60.19	Not Found	Not Found	Not Found	Not Found	Not Found	Not Found	High	Peak Found	Peak Found	Peak Found	Not Found	Not Found	High	Peak Found	High	High	Peak Found	Not Found	Not Found	Not Found	Not Found	Not Found	Peak Found	Not Found
	FALSE	High	[R].CEAEVPDVSFLLLR.[A]	1xCarbamidomethyl [C1]	0.00110175	0.00105722	1	1	59	Q2KJF1	Q2KJF1 [431-444]		0	1647.84	TRUE	117.2	195.3	81.5		53.4	70.6	116.6	121.2	144.2	97.52	Not Found	Not Found	Not Found	Peak Found	Not Found	Not Found	High	High	High	Not Found	Not Found	Not Found	High	High	High	High	High	High	Not Found	High	High	High	Not Found	Not Found
	FALSE	High	[K].DGVGQEPVHLESPAHEHRFPLGPVTSTTR.[G]		0.0631864	0.00105722	1	1	8	Q2KJF1	Q2KJF1 [63-91]		1	3150.57	TRUE	280.4	66.8					243.5	128	181.3	51.38	Not Found	Not Found	Not Found	Not Found	Not Found	Not Found	Peak Found	High	Peak Found	Not Found	Not Found	Not Found	Peak Found	Peak Found	Peak Found	Peak Found	Not Found	Not Found	Not Found	Not Found	Not Found	Not Found	Not Found	Not Found
	FALSE	High	[R].DSAPAELVLSDGTLPAPELSAEPAILSPTPGALVQLR.[C]		0.00184124	0.00105722	1	1	22	Q2KJF1	Q2KJF1 [296-332]		0	3695.97	TRUE	551.1	100.1							248.8		Not Found	Not Found	Not Found	Not Found	Not Found	Not Found	High	High	Not Found	Not Found	Not Found	Not Found	Not Found	Not Found	High	High	Not Found	Not Found	Not Found	Not Found	Not Found	Not Found	Not Found	Not Found
	FALSE	High	[R].FPLGPVTSTTR.[G]		0.0737029	0.00105722	1	1	6	Q2KJF1	Q2KJF1 [81-91]		0	1175.64	TRUE	22.3	797.7	24.4		17.9		13	9.4	15.2	14.81	Not Found	Not Found	Not Found	Not Found	Not Found	Not Found	Peak Found	Peak Found	Peak Found	Not Found	Not Found	Not Found	Peak Found	Peak Found	High	High	Peak Found	Not Found	Peak Found	Not Found	Not Found	Not Found	Not Found	Not Found
	FALSE	High	[R].GAEEQLVPR.[A]		0.100393	0.00202674	1	1	42	Q2KJF1	Q2KJF1 [249-257]		0	998.527	TRUE	20	98.2	88.8	80.8	109.8	134.5	100.2	109.1	158.6	107.49	High	Peak Found	Not Found	High	High	Not Found	High	High	High	Not Found	Not Found	Not Found	High	High	High	High	High	High	Peak Found	High	High	High	High	High
	FALSE	High	[R].LEGEDQFLEVAEAPEATQATFPVHR.[A]		0.000422313	0.00105722	1	1	52	Q2KJF1	Q2KJF1 [155-179]		0	2784.35	TRUE	86.8	160	78.4	62.5	85.1	97.8	104.8	23.7	200.8	87.36	Peak Found	Not Found	Not Found	High	Not Found	Peak Found	High	High	High	Peak Found	Not Found	Not Found	High	High	High	High	High	Not Found	Not Found	Peak Found	Not Found	Peak Found	High	Peak Found
	FALSE	High	[R].LRSELAAWSR.[D]		0.0833066	0.00105722	1	1	19	Q2KJF1	Q2KJF1 [286-295]		1	1188.65	TRUE	113.8	73.2	45.3	31.4	39.4	92.5	112.6	170.7	221.1	52.74	Not Found	Not Found	Not Found	Not Found	Not Found	Not Found	High	High	Peak Found	Not Found	Not Found	Not Found	Not Found	Not Found	Peak Found	Peak Found	Not Found	Not Found	Not Found	Not Found	Not Found	Not Found	Not Found	Not Found
	FALSE	High	[R].LSALAAGDGSGYTCR.[Y]	1xCarbamidomethyl [C14]	0.00133345	0.00105722	1	1	50	Q2KJF1	Q2KJF1 [269-283]		0	1498.7	TRUE	157.9	102.4	81.7	29.6	71.5	86.8	103.2	123.7	143.3	66.41	Not Found	Not Found	Not Found	High	Not Found	Not Found	High	High	High	Not Found	Not Found	Not Found	High	High	High	High	High	High	Not Found	High	High	High	High	Not Found
	FALSE	High	[R].RGAEEQLVPR.[A]		0.0284341	0.00105722	1	1	64	Q2KJF1	Q2KJF1 [248-257]		1	1154.63	TRUE	156.6	91.2	78.2	42.6	131	171.6	72	55.6	101.2	88.24	Peak Found	Not Found	Not Found	High	Not Found	Not Found	High	High	High	Not Found	Not Found	Not Found	High	High	High	High	High	Not Found	Not Found	High	Not Found	High	Peak Found	High
	FALSE	High	[R].SELAAWSR.[D]		0.0836708	0.00105722	1	1	22	Q2KJF1	Q2KJF1 [288-295]		0	919.463	TRUE	39		140.1	51.9	65.6	130.4	150.1	113.2	209.7	69.12	Not Found	Peak Found	Peak Found	Not Found	Peak Found	Not Found	Not Found	Not Found	Peak Found	Not Found	Not Found	Not Found	Not Found	Not Found	Not Found	Not Found	Not Found	Not Found	Not Found	Not Found	Not Found	Not Found	Not Found	Peak Found
	FALSE	High	[R].SLLSELSDPVELR.[V]		0.0133757	0.00105722	1	1	71	Q2KJF1	Q2KJF1 [487-499]		0	1457.78	TRUE	35.5	75.9	56.5	132.4	139.8	145.9	86.1	113	114.8	112.06	Peak Found	Not Found	Not Found	High	High	High	High	High	High	Not Found	Not Found	Not Found	High	High	High	High	High	High	High	Not Found	High	High	High	High
	FALSE	High	[R].THAAGTPSEPSATVTIEELDPPPAPTLTVDR.[E]		0.000166352	0.00105722	1	1	11	Q2KJF1	Q2KJF1 [189-219]		0	3170.59	TRUE	136.1	95.8			195.3	385.4	27.9		59.5	20.53	Not Found	Not Found	Not Found	Not Found	Not Found	Not Found	High	Peak Found	Not Found	Not Found	Not Found	Not Found	High	High	High	High	Not Found	Not Found	Not Found	Not Found	Not Found	Not Found	Not Found	Not Found
	FALSE	High	[K].VLRPGSSASLTCVAPLSGVDFQLR.[R]	1xCarbamidomethyl [C12]	0.00885783	0.00105722	1	1	1	Q2KJF1	Q2KJF1 [224-247]		0	2530.34	TRUE											Not Found	Not Found	Not Found	Not Found	Not Found	Not Found	High	Not Found	Not Found	Not Found	Not Found	Not Found	Not Found	Not Found	Not Found	Not Found	Not Found	Not Found	Not Found	Not Found	Not Found	Not Found	Not Found	Not Found
	FALSE	High	[R].VLSPAGPEAQFELR.[G]		0.00906084	0.00105722	1	1	95	Q2KJF1	Q2KJF1 [357-370]		0	1513.8	TRUE	27.3	89.1	110.7	20.1	129.6	141.9	98	102.2	181.1	102.78	High	High	Peak Found	High	High	High	High	High	High	Not Found	Peak Found	Peak Found	High	High	High	High	High	High	High	High	High	High	High	High
FALSE	High	Master Protein	P02768	Serum albumin OS=Homo sapiens GN=ALB PE=1 SV=2	0	TRUE	136.6	33	20	1419	12	609	69.3	6.28	2715.04	20	7	69.9	46.8	53.5	128	206.6	30.6	75.4	282.1	High	Peak Found	Peak Found	High	Peak Found	Peak Found	High	High	High	High	Peak Found	Peak Found	High	High	High	High	High	High	Peak Found	High	High	High	High	Peak Found
	Checked	Confidence	Annotated Sequence	Modifications	Qvality PEP	Qvality q-value	# Protein Groups	# Proteins	# PSMs	Master Protein Accessions	Positions in Master Proteins	Modifications in Master Proteins	# Missed Cleavages	Theo. MH+ [Da]	Contaminant	Abundances (Grouped): 3D7, DHA	Abundances (Grouped): 3D7, DMSO	Abundances (Grouped): 3D7, untreated	Abundances (Grouped): R561H, DHA	Abundances (Grouped): R561H, DMSO	Abundances (Grouped): R561H, untreated	Abundances (Grouped): Vps60, DHA	Abundances (Grouped): Vps60, DMSO	Abundances (Grouped): Vps60, untreated	Abundances (Grouped) CV [%]: 3D7, DHA	Found in Sample: [S20] F20: Sample, 7_1, 3D7, DHA	Found in Sample: [S21] F21: Sample, 7_2, 3D7, DHA	Found in Sample: [S22] F22: Sample, 7_3, 3D7, DHA	Found in Sample: [S23] F23: Sample, 8_1, 3D7, DHA	Found in Sample: [S24] F24: Sample, 8_2, 3D7, DHA	Found in Sample: [S25] F25: Sample, 8_3, 3D7, DHA	Found in Sample: [S26] F26: Sample, 9_1, 3D7, DHA	Found in Sample: [S27] F27: Sample, 9_2, 3D7, DHA	Found in Sample: [S28] F28: Sample, 9_3, 3D7, DHA	Found in Sample: [S12] F12: Sample, 4_1, 3D7, DMSO	Found in Sample: [S13] F13: Sample, 4_2, 3D7, DMSO	Found in Sample: [S14] F14: Sample, 4_3, 3D7, DMSO	Found in Sample: [S15] F15: Sample, 5_1, 3D7, DMSO	Found in Sample: [S16] F16: Sample, 5_2, 3D7, DMSO	Found in Sample: [S17] F17: Sample, 6_1, 3D7, DMSO	Found in Sample: [S18] F18: Sample, 6_2, 3D7, DMSO	Found in Sample: [S19] F19: Sample, 6_3, 3D7, DMSO	Found in Sample: [S1] F1: Sample, 1_1, 3D7, untreated	Found in Sample: [S2] F2: Sample, 1_2, 3D7, untreated	Found in Sample: [S3] F3: Sample, 1_3, 3D7, untreated	Found in Sample: [S4] F4: Sample, 1_4, 3D7, untreated	Found in Sample: [S5] F5: Sample, 1_5, 3D7, untreated	Found in Sample: [S6] F6: Sample, 2_1, 3D7, untreated	Found in Sample: [S7] F7: Sample, 2_2, 3D7, untreated
	FALSE	High	[K].AEFAEVSK.[L]		0.106628	0.00202674	1	1	7	P02768	P02768 [250-257]		0	880.441	TRUE	3.1	16.2	11.8	73.6	77.9	340.1	83.9	230.6	62.9	34.91	Peak Found	Not Found	Not Found	Peak Found	Not Found	Not Found	Peak Found	Not Found	Not Found	Peak Found	Not Found	Not Found	Not Found	Not Found	High	High	High	Not Found	Not Found	Peak Found	Not Found	Peak Found	Peak Found	Not Found
	FALSE	High	[K].AVMDDFAAFVEK.[C]	1xOxidation [M3]	0.0833066	0.00105722	1	1	1	P02768	P02768 [570-581]		0	1358.63	TRUE		900									Not Found	Not Found	Not Found	Not Found	Not Found	Not Found	Not Found	Not Found	Not Found	Not Found	Not Found	Not Found	Not Found	Not Found	High	Peak Found	Not Found	Not Found	Not Found	Not Found	Not Found	Not Found	Not Found	Not Found
	FALSE	High	[RK].CASIQKFGER.[A]	1xCarbamidomethyl [C1]	0.029476	0.00105722	2	2	166	P02769; P02768	P02769 [223-232]; P02768 [224-233]		1	1195.59	TRUE	56.9	182.8	39.7	13.1	47.6	68.4	131.5	58	302.1	63.61	High	Peak Found	Peak Found	High	Peak Found	Peak Found	High	High	High	Not Found	Peak Found	Peak Found	High	High	High	High	High	High	Peak Found	High	High	High	High	Peak Found
	FALSE	High	[K].CCTESLVNR.[R]	2xCarbamidomethyl [C1; C2]	0.0163954	0.00105722	2	2	136	P02769; P02768	P02769 [499-507]; P02768 [500-508]		0	1138.5	TRUE	8.8	105.8	9.3	8.1	22.5	69	241.9	131.1	303.5	140.59	High	Not Found	Peak Found	High	High	High	High	High	High	Peak Found	Not Found	Not Found	High	High	High	High	High	High	Peak Found	High	High	Peak Found	High	High
	FALSE	High	[K].DVFLGMFLYEYAR.[R]		0.0776815	0.00105722	1	1	2	P02768	P02768 [348-360]		0	1623.79	TRUE		207.2							692.8		Not Found	Not Found	Not Found	Not Found	Not Found	Not Found	Not Found	Not Found	Not Found	Not Found	Not Found	Not Found	Peak Found	Peak Found	Not Found	Not Found	Peak Found	Not Found	Not Found	Not Found	Not Found	Not Found	Not Found	Not Found
	FALSE	High	[K].ECCEKPLLEK.[S]	2xCarbamidomethyl [C2; C3]	0.198899	0.00874094	1	1	15	P02768	P02768 [301-310]		0	1305.62	TRUE	5.2	27.3	97.8	112.1	235.7	238.6	14.8	18.8	149.6	68.85	Peak Found	Not Found	Not Found	Peak Found	Peak Found	Peak Found	Peak Found	Not Found	Peak Found	Peak Found	Peak Found	Peak Found	High	Peak Found	High	High	High	Peak Found	Peak Found	Peak Found	Peak Found	Peak Found	Peak Found	Peak Found
	FALSE	High	[R].ETYGEMADCCAK.[Q]	2xCarbamidomethyl [C9; C10]	0.0469519	0.00105722	1	1	2	P02768	P02768 [106-117]		0	1434.53	TRUE		389.3	416.7						94		Not Found	Not Found	Not Found	Not Found	Not Found	Not Found	Not Found	Not Found	Not Found	Not Found	Peak Found	Peak Found	Not Found	Not Found	Not Found	Not Found	Not Found	Not Found	Peak Found	Not Found	Not Found	Not Found	Not Found	Not Found
	FALSE	High	[RK].KVPQVSTPTLVEVSR.[SN]		0.000854194	0.00105722	2	2	213	P02769; P02768	P02769 [437-451]; P02768 [438-452]		1	1639.94	TRUE	41.7	74.6	91.6	33.4	70.3	149	142.2	189.5	107.6	73.39	High	High	High	High	High	High	High	High	High	High	High	High	High	High	High	High	High	High	High	High	High	High	High	High
	FALSE	High	[K].LKECCEKPLLEK.[S]	2xCarbamidomethyl [C4; C5]	0.0233208	0.00105722	1	1	23	P02768	P02768 [299-310]		1	1546.8	TRUE	15.9	163.7	26.1	6.4	26.3	78.3	0.6	3.3	579.4	92.94	Not Found	Peak Found	Peak Found	Peak Found	Peak Found	Peak Found	Peak Found	High	High	Not Found	Not Found	Not Found	High	High	High	High	High	Not Found	Peak Found	Peak Found	Not Found	Peak Found	Peak Found	Peak Found
	FALSE	High	[K].LVAASQAALGL.[-]		0.0431395	0.00105722	1	1	3	P02768	P02768 [599-609]		0	1013.6	TRUE		900									Not Found	Not Found	Not Found	Not Found	Not Found	Not Found	Not Found	Not Found	Not Found	High	Peak Found	Peak Found	Not Found	Not Found	High	High	Not Found	Not Found	Not Found	Not Found	Not Found	Not Found	Not Found	Not Found
	FALSE	High	[K].LVNEVTEFAK.[T]		0.0599258	0.00105722	1	1	6	P02768	P02768 [66-75]		0	1149.62	TRUE	32.7	289.8	219.5			118.9	27.4		211.8	32.34	Not Found	Not Found	Not Found	Not Found	Peak Found	Peak Found	Not Found	Not Found	Not Found	Peak Found	Peak Found	Peak Found	Not Found	Not Found	High	High	High	Not Found	Not Found	Peak Found	Not Found	Not Found	Peak Found	Not Found
	FALSE	High	[K].LVTDLTK.[V]		0.108474	0.00202674	2	2	191	P02769; P02768	P02769 [257-263]; P02768 [258-264]		0	789.472	TRUE	19.8	137.9	83.7	15.1	67.5	105.5	169.6	105.1	195.7	102.84	Peak Found	High	High	High	High	High	High	High	High	Peak Found	Peak Found	High	High	High	High	High	High	High	High	High	High	High	Peak Found	Peak Found
	FALSE	High	[K].SHCIAEVENDEMPADLPSLAADFVESK.[D]	1xCarbamidomethyl [C3]	7.20888e-05	0.00105722	1	1	6	P02768	P02768 [311-337]		0	2974.34	TRUE	113.9				181.3	170.7		194	240	60.37	Not Found	Not Found	Peak Found	Not Found	Not Found	Peak Found	Not Found	Not Found	Not Found	Not Found	Not Found	Not Found	Not Found	Not Found	Not Found	Not Found	Not Found	Not Found	Not Found	Not Found	Not Found	Not Found	Not Found	Not Found
	FALSE	High	[K].TCVADESAENCDK.[S]	2xCarbamidomethyl [C2; C11]	0.0106178	0.00105722	1	1	1	P02768	P02768 [76-88]		0	1498.58	TRUE	103.6						181.1		615.3		Peak Found	Not Found	Not Found	Not Found	Not Found	Not Found	Not Found	Not Found	Not Found	Not Found	Not Found	Not Found	Not Found	Not Found	Not Found	Not Found	Not Found	Not Found	Not Found	Not Found	Not Found	Not Found	Not Found	Not Found
	FALSE	High	[K].TPVSDRVTKCCTESLVNR.[R]	2xCarbamidomethyl [C10; C11]	0.105716	0.00202674	1	1	3	P02768	P02768 [491-508]		2	2122.04	TRUE			552.9				101.5		245.6		Not Found	Not Found	Not Found	Not Found	Not Found	Not Found	Not Found	Not Found	Not Found	Not Found	Not Found	Not Found	Not Found	Not Found	Not Found	Not Found	High	Not Found	Not Found	Peak Found	Not Found	Not Found	Not Found	Not Found
	FALSE	High	[K].VHTECCHGDLLECADDRADLAK.[Y]	3xCarbamidomethyl [C5; C6; C13]	0.000812542	0.00105722	1	1	7	P02768	P02768 [265-286]		1	2585.12	TRUE		84.2							815.8		Not Found	Not Found	Not Found	Not Found	Not Found	Not Found	Not Found	Not Found	Not Found	Not Found	Not Found	Not Found	Not Found	Peak Found	Not Found	Not Found	Not Found	Not Found	Not Found	Not Found	Not Found	Not Found	Not Found	Not Found
	FALSE	High	[K].VPQVSTPTLVEVSR.[SN]		0.00323445	0.00105722	2	2	140	P02769; P02768	P02769 [438-451]; P02768 [439-452]		0	1511.84	TRUE	25	139.3	76.7	12.5	56.1	127.1	144.6	117.1	201.6	133.02	High	High	High	High	High	High	High	High	High	High	Not Found	Not Found	High	High	High	High	High	High	High	High	High	High	High	High
	FALSE	High	[KR].VTKCCTESLVNR.[R]	2xCarbamidomethyl [C4; C5]	0.00706119	0.00105722	2	2	93	P02769; P02768	P02769 [496-507]; P02768 [497-508]		1	1466.71	TRUE	149.1	172	53.8	24.5	50.1	87.2	134.3	148.1	80.9	82.18	High	High	Not Found	High	High	High	High	High	High	Not Found	Not Found	Not Found	High	High	High	High	High	High	Not Found	High	High	High	High	High
	FALSE	High	[KR].YIYEIAR.[R]		0.0588756	0.00105722	2	3	890	P02769; P02768	P02769 [161-167]; P02768 [162-168]		0	927.493	TRUE	62.1	189.9	66.8	28.7	27.2	69.9	170.9	97.1	187.4	87.56	High	Peak Found	High	High	High	High	High	High	High	High	Peak Found	Peak Found	High	High	High	High	High	High	High	High	High	High	High	High
	FALSE	High	[KR].YIYEIARR.[H]		0.120691	0.00384007	2	3	84	P02769; P02768	P02769 [161-168]; P02768 [162-169]		1	1083.59	TRUE	10.3	205.1	14.3	9.1	30.7	50.6	250.1	103.6	226.1	116.64	Peak Found	Peak Found	Not Found	Peak Found	Not Found	Peak Found	High	High	High	Not Found	Not Found	Not Found	High	High	High	High	High	Not Found	Peak Found	Peak Found	Peak Found	Not Found	Peak Found	Peak Found
FALSE	High	Master Protein	P13646	Keratin, type I cytoskeletal 13 OS=Homo sapiens OX=9606 GN=KRT13 PE=1 SV=4	0	FALSE	134.715	43	21	218	15	458	49.6	4.96	446.54	21	13.5	23.2	76.5	49.8	22.1	73.2	236.7	358.1	46.8	Not Found	Not Found	Peak Found	Peak Found	Peak Found	Peak Found	Peak Found	Peak Found	Peak Found	Not Found	Not Found	Not Found	Peak Found	Peak Found	Peak Found	Peak Found	Peak Found	High	Peak Found	High	High	High	Not Found	Peak Found
	Checked	Confidence	Annotated Sequence	Modifications	Qvality PEP	Qvality q-value	# Protein Groups	# Proteins	# PSMs	Master Protein Accessions	Positions in Master Proteins	Modifications in Master Proteins	# Missed Cleavages	Theo. MH+ [Da]	Contaminant	Abundances (Grouped): 3D7, DHA	Abundances (Grouped): 3D7, DMSO	Abundances (Grouped): 3D7, untreated	Abundances (Grouped): R561H, DHA	Abundances (Grouped): R561H, DMSO	Abundances (Grouped): R561H, untreated	Abundances (Grouped): Vps60, DHA	Abundances (Grouped): Vps60, DMSO	Abundances (Grouped): Vps60, untreated	Abundances (Grouped) CV [%]: 3D7, DHA	Found in Sample: [S20] F20: Sample, 7_1, 3D7, DHA	Found in Sample: [S21] F21: Sample, 7_2, 3D7, DHA	Found in Sample: [S22] F22: Sample, 7_3, 3D7, DHA	Found in Sample: [S23] F23: Sample, 8_1, 3D7, DHA	Found in Sample: [S24] F24: Sample, 8_2, 3D7, DHA	Found in Sample: [S25] F25: Sample, 8_3, 3D7, DHA	Found in Sample: [S26] F26: Sample, 9_1, 3D7, DHA	Found in Sample: [S27] F27: Sample, 9_2, 3D7, DHA	Found in Sample: [S28] F28: Sample, 9_3, 3D7, DHA	Found in Sample: [S12] F12: Sample, 4_1, 3D7, DMSO	Found in Sample: [S13] F13: Sample, 4_2, 3D7, DMSO	Found in Sample: [S14] F14: Sample, 4_3, 3D7, DMSO	Found in Sample: [S15] F15: Sample, 5_1, 3D7, DMSO	Found in Sample: [S16] F16: Sample, 5_2, 3D7, DMSO	Found in Sample: [S17] F17: Sample, 6_1, 3D7, DMSO	Found in Sample: [S18] F18: Sample, 6_2, 3D7, DMSO	Found in Sample: [S19] F19: Sample, 6_3, 3D7, DMSO	Found in Sample: [S1] F1: Sample, 1_1, 3D7, untreated	Found in Sample: [S2] F2: Sample, 1_2, 3D7, untreated	Found in Sample: [S3] F3: Sample, 1_3, 3D7, untreated	Found in Sample: [S4] F4: Sample, 1_4, 3D7, untreated	Found in Sample: [S5] F5: Sample, 1_5, 3D7, untreated	Found in Sample: [S6] F6: Sample, 2_1, 3D7, untreated	Found in Sample: [S7] F7: Sample, 2_2, 3D7, untreated
	FALSE	High	[K].AGLENTVAETECR.[Y]	1xCarbamidomethyl [C12]	0.0229037	0.00105722	1	1	2	P13646	P13646 [343-355]		0	1449.66	FALSE											Not Found	Not Found	Not Found	Not Found	Not Found	Not Found	Not Found	Not Found	Not Found	Not Found	Not Found	Not Found	Not Found	Not Found	Not Found	Not Found	Not Found	Not Found	Not Found	Not Found	High	Not Found	Not Found	Not Found
	FALSE	High	[R].ALEEANADLEVK.[I]		0.00961063	0.00105722	3	6	48	P02533; P13646; P08779	P02533 [135-146]; P13646 [124-135]; P08779 [137-148]		0	1301.66	TRUE	99.8	28.1	229.5	16.4	138	270.2	42.4	50.1	25.6	42.21	High	Not Found	Not Found	High	High	Not Found	High	High	Not Found	High	Peak Found	Not Found	High	High	High	High	Not Found	High	Not Found	High	High	High	High	High
	FALSE	High	[R].EQYEAMAER.[N]		0.161098	0.00746694	1	1	4	P13646	P13646 [279-287]		0	1126.48	FALSE		21.9	247.5			189.6	420.9		20.2		Not Found	Not Found	Not Found	Not Found	Not Found	Not Found	Not Found	Not Found	Not Found	Not Found	Not Found	Not Found	Not Found	Not Found	Not Found	Not Found	Peak Found	Not Found	Not Found	High	Not Found	High	Not Found	Not Found
	FALSE	High	[R].EQYEAMAER.[N]	1xOxidation [M6]	0.0593985	0.00105722	1	1	4	P13646	P13646 [279-287]		0	1142.48	FALSE							900				Not Found	Not Found	Not Found	Not Found	Not Found	Not Found	Not Found	Not Found	Not Found	Not Found	Not Found	Not Found	Not Found	Not Found	Not Found	Not Found	Not Found	Not Found	Not Found	Not Found	Not Found	Not Found	Not Found	Not Found
	FALSE	High	[K].EVSTNTAMIQTSK.[T]		0.10801	0.00202674	1	1	5	P13646	P13646 [306-318]		0	1409.69	FALSE	98.8	44.9	335.1	195.3	103.8		76.6	31.6	13.9	101.1	Not Found	Not Found	Peak Found	Not Found	Peak Found	Peak Found	Not Found	Not Found	Not Found	Not Found	Not Found	Not Found	Peak Found	Peak Found	Not Found	Not Found	Peak Found	High	Peak Found	Peak Found	High	High	Not Found	Not Found
	FALSE	High	[K].EVSTNTAMIQTSK.[T]	1xOxidation [M8]	0.0173879	0.00105722	1	1	2	P13646	P13646 [306-318]		0	1425.69	FALSE							900				Not Found	Not Found	Not Found	Not Found	Not Found	Not Found	Not Found	Not Found	Not Found	Not Found	Not Found	Not Found	Not Found	Not Found	Not Found	Not Found	Not Found	Not Found	Not Found	Not Found	Not Found	Not Found	Not Found	Not Found
	FALSE	High	[KR].LAADDFR.[ATILV]		0.119162	0.00384007	4	27	66	P02533; P13645; P13646; P08779	P02533 [195-201]; P13645 [229-235]; P13646 [185-191]; P08779 [197-203]		0	807.4	TRUE	36.2	74.8	197.1	15.3	74.5	345.4	33.2	75.8	47.7	42.81	High	Peak Found	High	High	High	High	High	High	Peak Found	High	High	High	Not Found	High	High	High	High	High	High	High	High	High	High	Peak Found
	FALSE	High	[R].LEQEIATYR.[RSH]		0.0348038	0.00105722	3	15	5	P02533; P13646; P08779	P02533 [408-416]; P13646 [398-406]; P08779 [410-418]		0	1122.58	TRUE			302.6	100			497.4				Not Found	Not Found	Not Found	Not Found	Not Found	Not Found	Not Found	Not Found	Not Found	Not Found	Not Found	Not Found	Not Found	Not Found	Not Found	Not Found	Not Found	High	Not Found	Not Found	High	High	Not Found	Peak Found
	FALSE	High	[R].LKYENELALR.[Q]		0.0599258	0.00105722	1	2	2	P13646	P13646 [192-201]		1	1248.69	TRUE			78.2				821.8				Not Found	Not Found	Not Found	Not Found	Not Found	Not Found	Not Found	Not Found	Not Found	Not Found	Not Found	Not Found	Not Found	Not Found	Not Found	Not Found	Not Found	Not Found	Peak Found	Not Found	Peak Found	Not Found	Not Found	Not Found
	FALSE	High	[K].ILTATIENNR.[V]		0.0357525	0.00105722	1	1	1	P13646	P13646 [166-175]		0	1144.63	FALSE							900				Not Found	Not Found	Not Found	Not Found	Not Found	Not Found	Not Found	Not Found	Not Found	Not Found	Not Found	Not Found	Not Found	Not Found	Not Found	Not Found	Not Found	Not Found	Not Found	Not Found	Not Found	Not Found	Not Found	Not Found
	FALSE	High	[R].LQSSSASYGGGFGGGSCQLGGGR.[G]	1xCarbamidomethyl [C17]	0.00026808	0.00105722	1	1	1	P13646	P13646 [5-27]		0	2146.96	FALSE							900				Not Found	Not Found	Not Found	Not Found	Not Found	Not Found	Not Found	Not Found	Not Found	Not Found	Not Found	Not Found	Not Found	Not Found	Not Found	Not Found	Not Found	Not Found	Not Found	Not Found	Not Found	Not Found	Not Found	Not Found
	FALSE	High	[K].ITMQNLNDR.[L]		0.0672069	0.00105722	1	5	8	P13646	P13646 [106-114]		0	1104.55	TRUE		1.7	163.2				733	2.2			Not Found	Not Found	Not Found	Not Found	Not Found	Not Found	Not Found	Not Found	Not Found	Not Found	Not Found	Not Found	Not Found	Not Found	Not Found	Peak Found	Not Found	Not Found	Peak Found	Not Found	Not Found	Not Found	Not Found	Not Found
	FALSE	High	[K].ITMQNLNDR.[L]	1xOxidation [M3]	0.106628	0.00202674	1	5	4	P13646	P13646 [106-114]		0	1120.54	TRUE							900				Not Found	Not Found	Not Found	Not Found	Not Found	Not Found	Not Found	Not Found	Not Found	Not Found	Not Found	Not Found	Not Found	Not Found	Not Found	Not Found	Not Found	Not Found	Not Found	Not Found	Not Found	Not Found	Not Found	Not Found
	FALSE	High	[K].MIGFPSSAGSVSPR.[S]		0.0279269	0.00105722	1	1	2	P13646	P13646 [416-429]		0	1392.69	FALSE		146.8					753.2				Not Found	Not Found	Not Found	Not Found	Not Found	Not Found	Not Found	Not Found	Not Found	Not Found	Not Found	Not Found	Not Found	Not Found	Not Found	Not Found	Peak Found	Not Found	Not Found	Not Found	Not Found	Not Found	Not Found	Not Found
	FALSE	High	[K].MIGFPSSAGSVSPR.[S]	1xOxidation [M1]	0.00755822	0.00105722	1	1	2	P13646	P13646 [416-429]		0	1408.69	FALSE							900				Not Found	Not Found	Not Found	Not Found	Not Found	Not Found	Not Found	Not Found	Not Found	Not Found	Not Found	Not Found	Not Found	Not Found	Not Found	Not Found	Not Found	Not Found	Not Found	Not Found	Not Found	Not Found	Not Found	Not Found
	FALSE	High	[R].QSVEADINGLR.[KR]		0.0176253	0.00105722	2	4	9	P13645; P13646	P13645 [246-256]; P13646 [202-212]		0	1201.62	TRUE	19.3	75.3	416.2			244.9	66.8	42.7	34.8		Peak Found	Not Found	Not Found	Not Found	Not Found	Not Found	Not Found	Not Found	Not Found	Not Found	Not Found	Peak Found	Not Found	Not Found	Not Found	Not Found	Peak Found	High	Peak Found	High	High	High	Peak Found	Not Found
	FALSE	High	[R].QSVEADINGLRR.[V]		0.170614	0.00810664	2	3	36	P13645; P13646	P13645 [246-257]; P13646 [202-213]		1	1357.72	TRUE	26.1	33.8	119.7	10.1	35.2	493.9	61.6	70.5	49	111.46	High	Peak Found	Peak Found	Peak Found	Peak Found	Peak Found	High	High	Peak Found	High	High	High	High	Peak Found	High	High	Peak Found	Not Found	Peak Found	High	Peak Found	High	Peak Found	Peak Found
	FALSE	High	[K].SAELNKEVSTNTAMIQTSK.[T]		0.00627566	0.00105722	1	1	1	P13646	P13646 [300-318]		1	2052.03	FALSE							900				Not Found	Not Found	Not Found	Not Found	Not Found	Not Found	Not Found	Not Found	Not Found	Not Found	Not Found	Not Found	Not Found	Not Found	Not Found	Not Found	Not Found	Not Found	Not Found	Not Found	Not Found	Not Found	Not Found	Not Found
	FALSE	High	[K].SAELNKEVSTNTAMIQTSK.[T]	1xOxidation [M14]	0.000762455	0.00105722	1	1	2	P13646	P13646 [300-318]		1	2068.02	FALSE							900				Not Found	Not Found	Not Found	Not Found	Not Found	Not Found	Not Found	Not Found	Not Found	Not Found	Not Found	Not Found	Not Found	Not Found	Not Found	Not Found	Not Found	Not Found	Not Found	Not Found	Not Found	Not Found	Not Found	Not Found
	FALSE	High	[R].SLLEGQDAK.[M]		0.0818651	0.00105722	1	2	2	P13646	P13646 [407-415]		0	960.5	TRUE	29.7	58.9	361.6				423.6	13.8	12.3	59.66	Not Found	Not Found	Not Found	Peak Found	Not Found	Not Found	Peak Found	Peak Found	Peak Found	Not Found	Not Found	Not Found	Peak Found	Peak Found	Peak Found	Not Found	Not Found	Not Found	Not Found	Not Found	Not Found	Peak Found	Not Found	Not Found
	FALSE	High	[R].TIQGLEIELQSQLSMK.[A]	1xOxidation [M15]	0.00389648	0.00105722	1	4	6	P13646	P13646 [327-342]		0	1833.96	TRUE							841.1		58.9		Not Found	Not Found	Not Found	Not Found	Not Found	Not Found	Not Found	Not Found	Not Found	Not Found	Not Found	Not Found	Not Found	Not Found	Not Found	Not Found	Not Found	Not Found	Not Found	Not Found	Not Found	Not Found	Not Found	Not Found
	FALSE	High	[K].TRLEQEIATYR.[RS]		0.0648802	0.00105722	3	12	7	P02533; P13646; P08779	P02533 [406-416]; P13646 [396-406]; P08779 [408-418]		1	1379.73	TRUE	78.4	81.6	259.5	136.6	133.5		132.3	55.9	22.2	11.2	Not Found	Peak Found	Not Found	Not Found	Peak Found	Not Found	Not Found	Not Found	Not Found	Not Found	Peak Found	Not Found	Not Found	Peak Found	Peak Found	Not Found	Peak Found	High	Not Found	Not Found	High	High	Not Found	Not Found
	FALSE	High	[R].VLAEMREQYEAMAER.[N]	2xOxidation [M5; M12]	0.010666	0.00105722	1	1	2	P13646	P13646 [273-287]		1	1857.85	FALSE							306.8	593.2			Not Found	Not Found	Not Found	Not Found	Not Found	Not Found	Not Found	Not Found	Not Found	Not Found	Not Found	Not Found	Not Found	Not Found	Not Found	Not Found	Not Found	Not Found	Not Found	Not Found	Not Found	Not Found	Not Found	Not Found
	FALSE	High	[R].VLDELTLSK.[T]		0.119162	0.00384007	1	1	2	P13646	P13646 [214-222]		0	1017.58	FALSE			392				305.8	128.9	73.3		Not Found	Not Found	Not Found	Not Found	Not Found	Not Found	Not Found	Not Found	Not Found	Not Found	Not Found	Not Found	Not Found	Not Found	Not Found	Not Found	Not Found	Not Found	Peak Found	Not Found	Not Found	Not Found	Not Found	Not Found
	FALSE	High	[R].VILEIDNAR.[L]		0.0618075	0.00105722	1	3	2	P13646	P13646 [176-184]		0	1042.59	TRUE							900				Not Found	Not Found	Not Found	Not Found	Not Found	Not Found	Not Found	Not Found	Not Found	Not Found	Not Found	Not Found	Not Found	Not Found	Not Found	Not Found	Not Found	Not Found	Not Found	Not Found	Not Found	Not Found	Not Found	Not Found
	FALSE	High	[K].YENELALR.[Q]		0.115661	0.00384007	1	3	2	P13646	P13646 [194-201]		0	1007.52	TRUE	33.9		75.7	43.6		81.6	254.8	367	43.4	48.52	Not Found	Not Found	Peak Found	Not Found	Not Found	Peak Found	Not Found	Not Found	Peak Found	Not Found	Not Found	Not Found	Not Found	Not Found	Not Found	Not Found	Not Found	Not Found	Peak Found	Peak Found	Not Found	Not Found	Not Found	Peak Found
FALSE	High	Master Protein	ENSEMBL:ENSBTAP00000024466	(Bos taurus) 44 kDa protein [OS=Bos taurus]	0	TRUE	130.453	51	14	840	14	401	43.9	5.35	1889.62	14	85.4	27.1	146.7	96.9	70.1	151.2	89	191.7	42.1	High	High	High	High	High	High	High	High	High	High	High	High	High	High	High	High	High	High	High	High	High	High	High	High
	Checked	Confidence	Annotated Sequence	Modifications	Qvality PEP	Qvality q-value	# Protein Groups	# Proteins	# PSMs	Master Protein Accessions	Positions in Master Proteins	Modifications in Master Proteins	# Missed Cleavages	Theo. MH+ [Da]	Contaminant	Abundances (Grouped): 3D7, DHA	Abundances (Grouped): 3D7, DMSO	Abundances (Grouped): 3D7, untreated	Abundances (Grouped): R561H, DHA	Abundances (Grouped): R561H, DMSO	Abundances (Grouped): R561H, untreated	Abundances (Grouped): Vps60, DHA	Abundances (Grouped): Vps60, DMSO	Abundances (Grouped): Vps60, untreated	Abundances (Grouped) CV [%]: 3D7, DHA	Found in Sample: [S20] F20: Sample, 7_1, 3D7, DHA	Found in Sample: [S21] F21: Sample, 7_2, 3D7, DHA	Found in Sample: [S22] F22: Sample, 7_3, 3D7, DHA	Found in Sample: [S23] F23: Sample, 8_1, 3D7, DHA	Found in Sample: [S24] F24: Sample, 8_2, 3D7, DHA	Found in Sample: [S25] F25: Sample, 8_3, 3D7, DHA	Found in Sample: [S26] F26: Sample, 9_1, 3D7, DHA	Found in Sample: [S27] F27: Sample, 9_2, 3D7, DHA	Found in Sample: [S28] F28: Sample, 9_3, 3D7, DHA	Found in Sample: [S12] F12: Sample, 4_1, 3D7, DMSO	Found in Sample: [S13] F13: Sample, 4_2, 3D7, DMSO	Found in Sample: [S14] F14: Sample, 4_3, 3D7, DMSO	Found in Sample: [S15] F15: Sample, 5_1, 3D7, DMSO	Found in Sample: [S16] F16: Sample, 5_2, 3D7, DMSO	Found in Sample: [S17] F17: Sample, 6_1, 3D7, DMSO	Found in Sample: [S18] F18: Sample, 6_2, 3D7, DMSO	Found in Sample: [S19] F19: Sample, 6_3, 3D7, DMSO	Found in Sample: [S1] F1: Sample, 1_1, 3D7, untreated	Found in Sample: [S2] F2: Sample, 1_2, 3D7, untreated	Found in Sample: [S3] F3: Sample, 1_3, 3D7, untreated	Found in Sample: [S4] F4: Sample, 1_4, 3D7, untreated	Found in Sample: [S5] F5: Sample, 1_5, 3D7, untreated	Found in Sample: [S6] F6: Sample, 2_1, 3D7, untreated	Found in Sample: [S7] F7: Sample, 2_2, 3D7, untreated
	FALSE	High	[K].CKVHNEGLPAPIVR.[T]	1xCarbamidomethyl [C1]	0.00296699	0.00105722	1	2	91	ENSEMBL:ENSBTAP00000024466	ENSEMBL:ENSBTAP00000024466 [203-216]		1	1589.86	TRUE	84	15.3	58.6	53.4	34.7	96	200.7	309.7	47.6	47.22	High	High	High	High	Peak Found	Peak Found	High	High	High	Peak Found	Peak Found	Peak Found	High	Peak Found	High	High	High	High	Peak Found	High	Peak Found	High	High	High
	FALSE	High	[K].DTLTISGTPEVTCVVVDVGHDDPEVK.[F]	1xCarbamidomethyl [C13]	0.0205521	0.00105722	1	2	91	ENSEMBL:ENSBTAP00000024466	ENSEMBL:ENSBTAP00000024466 [131-156]		0	2782.35	TRUE	177.6	11.8	230.9	9.4	22.6	59.2	119.4	208.9	60	59.48	High	Not Found	Not Found	High	High	High	High	High	High	High	Not Found	Not Found	High	High	High	High	High	High	High	High	High	High	High	High
	FALSE	High	[R].EPQVYVLAPPQEELSK.[S]		0.0123851	0.00105722	1	2	17	ENSEMBL:ENSBTAP00000024466	ENSEMBL:ENSBTAP00000024466 [227-242]		0	1826.95	TRUE	41.2	17.9	126.6	183.5	149.3	132.2	30.7	212.9	5.8	38.34	Not Found	Not Found	Not Found	High	Not Found	Not Found	High	Peak Found	Not Found	Not Found	Not Found	Not Found	Not Found	Not Found	High	Peak Found	Not Found	High	Not Found	Not Found	High	Not Found	Not Found	Not Found
	FALSE	High	[K].FSWFVDDVEVNTATTKPR.[E]		0.000801539	0.00105722	1	2	39	ENSEMBL:ENSBTAP00000024466	ENSEMBL:ENSBTAP00000024466 [157-174]		0	2112.04	TRUE	100.8	13.5	133	36.7	33.3	102	192.5	224.9	63.3	69.04	High	Not Found	Not Found	High	Peak Found	Peak Found	High	High	High	Not Found	Not Found	Not Found	Peak Found	Peak Found	High	High	High	Not Found	Not Found	High	Not Found	Peak Found	Peak Found	Not Found
	FALSE	High	[R].IQHQDWTGGK.[E]		0.032685	0.00105722	1	2	70	ENSEMBL:ENSBTAP00000024466	ENSEMBL:ENSBTAP00000024466 [190-199]		0	1169.57	TRUE	47.7	30.7	102.2	11.3	67.2	333.7	81.4	142.5	83.2	57.36	Peak Found	Peak Found	Peak Found	Peak Found	Peak Found	Peak Found	Peak Found	Peak Found	Peak Found	Peak Found	Peak Found	Peak Found	Peak Found	Peak Found	Peak Found	High	Peak Found	Peak Found	Peak Found	High	High	Peak Found	Peak Found	Peak Found
	FALSE	High	[R].IQHQDWTGGKEFK.[C]		0.00480151	0.00105722	1	2	177	ENSEMBL:ENSBTAP00000024466	ENSEMBL:ENSBTAP00000024466 [190-202]		1	1573.78	TRUE	86.9	24.1	91.1	69.6	63.3	198.4	71.8	264.1	30.7	38.86	High	High	High	High	High	High	High	High	High	High	High	High	High	High	High	High	High	High	Peak Found	High	High	High	High	High
	FALSE	High	[R].IQHQDWTGGKEFKCK.[V]	1xCarbamidomethyl [C14]	0.0213081	0.00105722	1	2	17	ENSEMBL:ENSBTAP00000024466	ENSEMBL:ENSBTAP00000024466 [190-204]		2	1861.9	TRUE	125.6	6.6	201.6	29.8	52.5	112.3	47.9	289.4	34.3	64.45	High	Peak Found	Peak Found	High	Peak Found	Peak Found	High	High	Peak Found	Not Found	Not Found	Not Found	Not Found	Not Found	Not Found	Peak Found	Not Found	Peak Found	Not Found	Not Found	Peak Found	Peak Found	Peak Found	Peak Found
	FALSE	High	[R].NGQPESEDKYGTTPPQLDADSSYFLYSK.[L]		0.00102448	0.00105722	1	2	16	ENSEMBL:ENSBTAP00000024466	ENSEMBL:ENSBTAP00000024466 [266-293]		1	3137.42	TRUE	208.6	72.9	388.1				34	180.1	16.2	92.18	High	Not Found	Not Found	High	Not Found	Not Found	High	High	Not Found	Not Found	Not Found	Not Found	Not Found	Not Found	High	High	Not Found	High	Not Found	Not Found	High	Not Found	Not Found	Not Found
	FALSE	High	[K].SGVHTFPAVLQSSGLYSLSSMVTVPASSSGQTFTCNVAHPASSTK.[V]	1xCarbamidomethyl [C35]	0.109878	0.00202674	1	1	8	ENSEMBL:ENSBTAP00000024466	ENSEMBL:ENSBTAP00000024466 [47-91]		0	4583.22	TRUE		717.8					95.9		86.3		Not Found	Not Found	Not Found	Not Found	Not Found	Not Found	Not Found	High	Not Found	Not Found	Not Found	Not Found	Not Found	Not Found	High	High	Not Found	Not Found	Not Found	Not Found	Not Found	Not Found	Not Found	Not Found
	FALSE	High	[K].SSSTVTLGCLVSSYMPEPVTVTWNSGALK.[S]	1xCarbamidomethyl [C9]	9.04799e-05	0.00105722	1	1	10	ENSEMBL:ENSBTAP00000024466	ENSEMBL:ENSBTAP00000024466 [18-46]		0	3071.51	TRUE							781.5		118.5		Not Found	Not Found	Not Found	Not Found	Not Found	Not Found	Not Found	Not Found	Not Found	Not Found	Not Found	Not Found	Not Found	Not Found	Not Found	Not Found	Not Found	Not Found	Not Found	Not Found	Not Found	Not Found	Not Found	Not Found
	FALSE	High	[K].SSSTVTLGCLVSSYMPEPVTVTWNSGALK.[S]	1xCarbamidomethyl [C9]; 1xOxidation [M15]	0.0229037	0.00105722	1	1	2	ENSEMBL:ENSBTAP00000024466	ENSEMBL:ENSBTAP00000024466 [18-46]		0	3087.5	TRUE	175.7	251.3			265.3		113.6	94.1		49.09	Not Found	Peak Found	Peak Found	Not Found	Peak Found	Not Found	Not Found	Not Found	Not Found	Not Found	Not Found	Peak Found	Not Found	Not Found	Not Found	Not Found	Not Found	Not Found	Not Found	Not Found	Not Found	Not Found	Not Found	Not Found
	FALSE	High	[K].VHNEGLPAPIVR.[T]		0.030282	0.00105722	1	2	242	ENSEMBL:ENSBTAP00000024466	ENSEMBL:ENSBTAP00000024466 [205-216]		0	1301.73	TRUE	102	24.6	157.8	109.6	76.8	143.1	73.4	173.1	39.6	41.5	High	High	High	High	High	High	High	High	High	High	High	High	High	High	High	High	High	High	High	High	High	High	High	High
	FALSE	High	[R].VVSALRIQHQDWTGGK.[E]		0.0586158	0.00105722	1	2	15	ENSEMBL:ENSBTAP00000024466	ENSEMBL:ENSBTAP00000024466 [184-199]		1	1794.96	TRUE			135.1			256.7	223.4	154	130.7		Not Found	Not Found	Not Found	Not Found	Not Found	Not Found	Not Found	Not Found	Not Found	Not Found	Not Found	Not Found	Not Found	Not Found	Not Found	Not Found	Not Found	High	Not Found	Not Found	Peak Found	Not Found	Not Found	Not Found
	FALSE	High	[R].VVSALRIQHQDWTGGKEFK.[C]		0.0337281	0.00105722	1	2	7	ENSEMBL:ENSBTAP00000024466	ENSEMBL:ENSBTAP00000024466 [184-202]		2	2199.17	TRUE						310.5	191.4	252.5	145.7		Not Found	Not Found	Not Found	Not Found	Not Found	Not Found	Not Found	Not Found	Not Found	Not Found	Not Found	Not Found	Not Found	Not Found	Not Found	Not Found	Not Found	Not Found	Not Found	Not Found	Not Found	Not Found	Not Found	Not Found
	FALSE	High	[K].VYPLSSCCGDK.[S]	2xCarbamidomethyl [C7; C8]	0.170614	0.00810664	1	1	38	ENSEMBL:ENSBTAP00000024466	ENSEMBL:ENSBTAP00000024466 [7-17]		0	1285.56	TRUE	92.9	106.4	96.5	85.7	42.6		20	442.4	13.5	28.76	High	Peak Found	Peak Found	High	High	High	High	High	Peak Found	Peak Found	Peak Found	Peak Found	Not Found	Peak Found	High	High	Peak Found	Peak Found	Peak Found	High	High	Peak Found	Peak Found	Not Found
FALSE	High	Master Protein	Q3SZV7	Hemopexin OS=Bos taurus GN=HPX PE=2 SV=1	0	TRUE	126.82	47	15	261	15	459	52.2	7.8	651.98	15	32.2	39.2	103.4	52	47.7	156.4	147.5	104	217.5	High	High	Peak Found	High	High	Peak Found	High	High	High	Peak Found	Peak Found	Peak Found	High	High	High	High	High	High	Peak Found	High	High	High	High	High
	Checked	Confidence	Annotated Sequence	Modifications	Qvality PEP	Qvality q-value	# Protein Groups	# Proteins	# PSMs	Master Protein Accessions	Positions in Master Proteins	Modifications in Master Proteins	# Missed Cleavages	Theo. MH+ [Da]	Contaminant	Abundances (Grouped): 3D7, DHA	Abundances (Grouped): 3D7, DMSO	Abundances (Grouped): 3D7, untreated	Abundances (Grouped): R561H, DHA	Abundances (Grouped): R561H, DMSO	Abundances (Grouped): R561H, untreated	Abundances (Grouped): Vps60, DHA	Abundances (Grouped): Vps60, DMSO	Abundances (Grouped): Vps60, untreated	Abundances (Grouped) CV [%]: 3D7, DHA	Found in Sample: [S20] F20: Sample, 7_1, 3D7, DHA	Found in Sample: [S21] F21: Sample, 7_2, 3D7, DHA	Found in Sample: [S22] F22: Sample, 7_3, 3D7, DHA	Found in Sample: [S23] F23: Sample, 8_1, 3D7, DHA	Found in Sample: [S24] F24: Sample, 8_2, 3D7, DHA	Found in Sample: [S25] F25: Sample, 8_3, 3D7, DHA	Found in Sample: [S26] F26: Sample, 9_1, 3D7, DHA	Found in Sample: [S27] F27: Sample, 9_2, 3D7, DHA	Found in Sample: [S28] F28: Sample, 9_3, 3D7, DHA	Found in Sample: [S12] F12: Sample, 4_1, 3D7, DMSO	Found in Sample: [S13] F13: Sample, 4_2, 3D7, DMSO	Found in Sample: [S14] F14: Sample, 4_3, 3D7, DMSO	Found in Sample: [S15] F15: Sample, 5_1, 3D7, DMSO	Found in Sample: [S16] F16: Sample, 5_2, 3D7, DMSO	Found in Sample: [S17] F17: Sample, 6_1, 3D7, DMSO	Found in Sample: [S18] F18: Sample, 6_2, 3D7, DMSO	Found in Sample: [S19] F19: Sample, 6_3, 3D7, DMSO	Found in Sample: [S1] F1: Sample, 1_1, 3D7, untreated	Found in Sample: [S2] F2: Sample, 1_2, 3D7, untreated	Found in Sample: [S3] F3: Sample, 1_3, 3D7, untreated	Found in Sample: [S4] F4: Sample, 1_4, 3D7, untreated	Found in Sample: [S5] F5: Sample, 1_5, 3D7, untreated	Found in Sample: [S6] F6: Sample, 2_1, 3D7, untreated	Found in Sample: [S7] F7: Sample, 2_2, 3D7, untreated
	FALSE	High	[R].AGYTLVKDYPK.[Q]		0.202899	0.00874094	1	1	3	Q3SZV7	Q3SZV7 [326-336]		1	1254.67	TRUE		66.2				307	371		155.8		Not Found	Not Found	Not Found	Not Found	Not Found	Not Found	Not Found	Not Found	Not Found	Not Found	Not Found	Not Found	Not Found	Not Found	Not Found	Not Found	Peak Found	Not Found	Not Found	Not Found	Not Found	Not Found	Not Found	Not Found
	FALSE	High	[R].APELGHGVEGGNVAKPDPEVTER.[C]		0.00311902	0.00105722	1	1	8	Q3SZV7	Q3SZV7 [29-51]		0	2358.17	TRUE	376.1	125.4	271.7			27.6	62.7		36.5	33.5	Peak Found	Not Found	Not Found	Not Found	Not Found	Not Found	Peak Found	Peak Found	Not Found	Not Found	Not Found	Not Found	Not Found	Not Found	High	High	Not Found	High	Not Found	Peak Found	High	Not Found	Not Found	Not Found
	FALSE	High	[R].CSDGWGFDATTLDEHGNMLFLK.[G]	1xCarbamidomethyl [C1]	0.00179987	0.00105722	1	1	9	Q3SZV7	Q3SZV7 [52-73]		0	2514.11	TRUE		335.6				108			456.4		Not Found	Not Found	Not Found	Not Found	Not Found	Not Found	Not Found	Not Found	Not Found	Not Found	Not Found	Not Found	Not Found	Not Found	High	High	Not Found	Not Found	Not Found	Not Found	Not Found	Not Found	Not Found	Not Found
	FALSE	High	[R].CSDGWGFDATTLDEHGNMLFLK.[G]	1xCarbamidomethyl [C1]; 1xOxidation [M18]	0.0207385	0.00105722	1	1	2	Q3SZV7	Q3SZV7 [52-73]		0	2530.1	TRUE											Not Found	Not Found	Not Found	Not Found	Not Found	Not Found	Not Found	Not Found	Not Found	Not Found	Not Found	Not Found	Not Found	Not Found	Not Found	Not Found	Not Found	Not Found	Not Found	Not Found	Not Found	Not Found	Not Found	Not Found
	FALSE	High	[K].DAPSPVDAAFR.[Y]		0.200491	0.00874094	1	1	7	Q3SZV7	Q3SZV7 [94-104]		0	1145.56	TRUE	83.9	14.6				196.1	187.6	87.7	330.1	42.09	Peak Found	Not Found	Not Found	Not Found	Not Found	Peak Found	Not Found	Peak Found	Peak Found	Not Found	Not Found	Not Found	Peak Found	Not Found	Peak Found	Peak Found	Not Found	Not Found	Not Found	Not Found	Not Found	Not Found	Not Found	Not Found
	FALSE	High	[R].DVRDYFMSCPNR.[G]	1xCarbamidomethyl [C9]	0.167161	0.00810664	1	1	5	Q3SZV7	Q3SZV7 [224-235]		1	1559.67	TRUE							179.6		720.4		Not Found	Not Found	Not Found	Not Found	Not Found	Not Found	Not Found	Not Found	Not Found	Not Found	Not Found	Not Found	Not Found	Not Found	Not Found	Not Found	Not Found	High	Not Found	Not Found	Not Found	Not Found	Not Found	Not Found
	FALSE	High	[R].DYFMSCPNR.[G]	1xCarbamidomethyl [C6]	0.0932786	0.00202674	1	1	18	Q3SZV7	Q3SZV7 [227-235]		0	1189.48	TRUE	33.4	53.7	104.3		86.8	133.7	102.4	49.7	336	72.29	Peak Found	Not Found	Not Found	Peak Found	Not Found	Not Found	High	High	Not Found	Not Found	Not Found	Not Found	Peak Found	Peak Found	High	High	High	Not Found	Not Found	Peak Found	Not Found	High	Peak Found	Not Found
	FALSE	High	[R].DYFMSCPNR.[G]	1xCarbamidomethyl [C6]; 1xOxidation [M4]	0.182077	0.00810664	1	1	6	Q3SZV7	Q3SZV7 [227-235]		0	1205.47	TRUE						229.6	203.3	93.6	373.4		Not Found	Not Found	Not Found	Not Found	Not Found	Not Found	Not Found	Not Found	Not Found	Not Found	Not Found	Not Found	Not Found	Not Found	Not Found	Not Found	Not Found	Not Found	Not Found	Not Found	Not Found	Not Found	Not Found	Not Found
	FALSE	High	[K].FPGIPFPLDAAVECHR.[G]	1xCarbamidomethyl [C14]	0.0108119	0.00105722	1	1	1	Q3SZV7	Q3SZV7 [137-152]		0	1825.91	TRUE	37.8	109.3	610.7				96.8	45.4		12.84	Not Found	Not Found	Not Found	Peak Found	Not Found	Not Found	Not Found	Peak Found	Not Found	Peak Found	Not Found	Not Found	Not Found	Not Found	Not Found	Peak Found	Not Found	Not Found	Not Found	Not Found	Not Found	Peak Found	Peak Found	Not Found
	FALSE	High	[R].LDLNLGAQATWTELPWLHTK.[V]		0.000290932	0.00105722	1	1	25	Q3SZV7	Q3SZV7 [376-395]		0	2307.21	TRUE	58.2	50.8	167.9	71.6	67	63.3	204.5	65.5	151.2	22.55	Not Found	Not Found	Peak Found	Not Found	Not Found	Not Found	High	High	Not Found	Not Found	Not Found	Peak Found	Not Found	Not Found	Peak Found	Not Found	Not Found	Not Found	Not Found	Not Found	Not Found	Not Found	Not Found	Peak Found
	FALSE	High	[R].IEHLWPQGPSTVDAAFLWDKK.[L]		0.00141461	0.00105722	1	1	10	Q3SZV7	Q3SZV7 [290-310]		1	2438.25	TRUE	77	11.3	88.7	306.4	172		24.3	145.4	74.9	42.22	Peak Found	Not Found	Not Found	Not Found	Not Found	Peak Found	Not Found	Not Found	Not Found	Not Found	Not Found	Not Found	Not Found	Not Found	Not Found	Peak Found	Not Found	Peak Found	Not Found	Not Found	Peak Found	Peak Found	Peak Found	Not Found
	FALSE	High	[K].LYLIQGTQVYIFLTR.[A]		0.01362	0.00105722	1	1	3	Q3SZV7	Q3SZV7 [311-325]		0	1828.04	TRUE											Not Found	Not Found	Not Found	Not Found	Not Found	Not Found	Not Found	Not Found	Not Found	Not Found	Not Found	Not Found	Not Found	Not Found	Not Found	Not Found	Not Found	Not Found	Not Found	Not Found	Not Found	Not Found	Not Found	Not Found
	FALSE	High	[R].MNSLLGCAPHQHS.[-]	1xCarbamidomethyl [C7]	0.00738879	0.00105722	1	1	39	Q3SZV7	Q3SZV7 [447-459]		0	1451.65	TRUE	52.8	65.5	83.4	40.4	41.6	199.4	136.2	101.3	179.3	78.36	Peak Found	Not Found	Not Found	Peak Found	Not Found	Peak Found	High	High	Peak Found	Not Found	Not Found	Not Found	High	High	High	High	Peak Found	High	Peak Found	Peak Found	High	High	High	Peak Found
	FALSE	High	[R].MNSLLGCAPHQHS.[-]	1xCarbamidomethyl [C7]; 1xOxidation [M1]	0.00987548	0.00105722	1	1	29	Q3SZV7	Q3SZV7 [447-459]		0	1467.65	TRUE	57.5	76.3	132.4		84.1	155.9	147.9	94.6	151.2	31.63	Not Found	High	Not Found	Not Found	Not Found	Not Found	Peak Found	High	Peak Found	Not Found	Peak Found	Peak Found	High	Not Found	Peak Found	Not Found	High	High	Peak Found	Not Found	Not Found	Not Found	Peak Found	High
	FALSE	High	[K].SLGPHSCSANGLGLYLVQGPNLYCYK.[D]	2xCarbamidomethyl [C7; C24]	0.140479	0.00478134	1	1	2	Q3SZV7	Q3SZV7 [405-430]		0	2868.38	TRUE											Not Found	Not Found	Not Found	Not Found	Not Found	Not Found	Not Found	Not Found	Not Found	Not Found	Not Found	Not Found	Not Found	Not Found	Not Found	Not Found	Not Found	Not Found	Not Found	Not Found	Not Found	Not Found	Not Found	Not Found
	FALSE	High	[K].SLGPHSCSANGLGLYLVQGPNLYCYKDVEELSK.[T]	2xCarbamidomethyl [C7; C24]	0.0241776	0.00105722	1	1	4	Q3SZV7	Q3SZV7 [405-437]		1	3668.77	TRUE		51.4	265.7	56	97.8	40.9	20.9	356.2	11.1		Not Found	Not Found	Not Found	Not Found	Not Found	Not Found	Not Found	Not Found	Not Found	Not Found	Peak Found	Not Found	Not Found	Not Found	Not Found	Not Found	Not Found	Not Found	Not Found	Peak Found	Not Found	Not Found	Not Found	Peak Found
	FALSE	High	[K].TKDLPQAQR.[M]		0.0298763	0.00105722	1	1	68	Q3SZV7	Q3SZV7 [438-446]		1	1056.58	TRUE	83.4	36	79.2	89.8	210.1	204.4	43.9	128.1	25.2	47.94	High	Not Found	Not Found	High	High	Peak Found	High	High	High	Not Found	Not Found	Not Found	High	Peak Found	High	High	High	High	Peak Found	High	High	High	High	Peak Found
	FALSE	High	[K].VDGALCTEK.[S]	1xCarbamidomethyl [C6]	0.0380658	0.00105722	1	1	22	Q3SZV7	Q3SZV7 [396-404]		0	992.472	TRUE	29.3	72.5	199.7	64	87.6	121	119.4	131.4	75.1	96.98	Not Found	Peak Found	Peak Found	Peak Found	Not Found	Not Found	High	High	Peak Found	Not Found	Peak Found	Peak Found	High	High	Peak Found	High	High	Not Found	Peak Found	High	High	Peak Found	Peak Found	Not Found
FALSE	High	Master Protein	Q1RMN8	Immunoglobulin light chain, lambda gene cluster OS=Bos taurus GN=IGL@ PE=2 SV=1	0	TRUE	123.971	62	13	828	13	234	24.5	7.62	2727.01	13	60.7	38.8	140.2	30.9	37.4	114.6	153.2	247.7	76.5	High	High	High	High	High	High	High	High	High	High	High	High	High	High	High	High	High	High	High	High	High	High	High	High
	Checked	Confidence	Annotated Sequence	Modifications	Qvality PEP	Qvality q-value	# Protein Groups	# Proteins	# PSMs	Master Protein Accessions	Positions in Master Proteins	Modifications in Master Proteins	# Missed Cleavages	Theo. MH+ [Da]	Contaminant	Abundances (Grouped): 3D7, DHA	Abundances (Grouped): 3D7, DMSO	Abundances (Grouped): 3D7, untreated	Abundances (Grouped): R561H, DHA	Abundances (Grouped): R561H, DMSO	Abundances (Grouped): R561H, untreated	Abundances (Grouped): Vps60, DHA	Abundances (Grouped): Vps60, DMSO	Abundances (Grouped): Vps60, untreated	Abundances (Grouped) CV [%]: 3D7, DHA	Found in Sample: [S20] F20: Sample, 7_1, 3D7, DHA	Found in Sample: [S21] F21: Sample, 7_2, 3D7, DHA	Found in Sample: [S22] F22: Sample, 7_3, 3D7, DHA	Found in Sample: [S23] F23: Sample, 8_1, 3D7, DHA	Found in Sample: [S24] F24: Sample, 8_2, 3D7, DHA	Found in Sample: [S25] F25: Sample, 8_3, 3D7, DHA	Found in Sample: [S26] F26: Sample, 9_1, 3D7, DHA	Found in Sample: [S27] F27: Sample, 9_2, 3D7, DHA	Found in Sample: [S28] F28: Sample, 9_3, 3D7, DHA	Found in Sample: [S12] F12: Sample, 4_1, 3D7, DMSO	Found in Sample: [S13] F13: Sample, 4_2, 3D7, DMSO	Found in Sample: [S14] F14: Sample, 4_3, 3D7, DMSO	Found in Sample: [S15] F15: Sample, 5_1, 3D7, DMSO	Found in Sample: [S16] F16: Sample, 5_2, 3D7, DMSO	Found in Sample: [S17] F17: Sample, 6_1, 3D7, DMSO	Found in Sample: [S18] F18: Sample, 6_2, 3D7, DMSO	Found in Sample: [S19] F19: Sample, 6_3, 3D7, DMSO	Found in Sample: [S1] F1: Sample, 1_1, 3D7, untreated	Found in Sample: [S2] F2: Sample, 1_2, 3D7, untreated	Found in Sample: [S3] F3: Sample, 1_3, 3D7, untreated	Found in Sample: [S4] F4: Sample, 1_4, 3D7, untreated	Found in Sample: [S5] F5: Sample, 1_5, 3D7, untreated	Found in Sample: [S6] F6: Sample, 2_1, 3D7, untreated	Found in Sample: [S7] F7: Sample, 2_2, 3D7, untreated
	FALSE	High	[K].ADGSTITRNVETTR.[A]		0.0488703	0.00105722	1	1	24	Q1RMN8	Q1RMN8 [172-185]		1	1520.77	TRUE	96.4	160.5	264.3	30.4	39.4	93.2	62.8	117.3	35.6	61.65	High	Not Found	Not Found	High	Peak Found	Peak Found	High	High	High	High	Not Found	Not Found	Peak Found	Peak Found	High	High	High	High	Not Found	Not Found	High	High	High	Peak Found
	FALSE	High	[K].ADGSTITRNVETTRASK.[Q]		0.0609942	0.00105722	1	1	5	Q1RMN8	Q1RMN8 [172-188]		2	1806.93	TRUE	40.3	222	394.4			243.3				69.83	Not Found	Not Found	Not Found	Peak Found	Not Found	Not Found	Peak Found	Not Found	Not Found	Not Found	Peak Found	Not Found	Not Found	High	High	High	High	Not Found	Peak Found	Peak Found	Not Found	Not Found	Not Found	Not Found
	FALSE	High	[K].ATLVCLISDFYPGSVTVVWK.[A]	1xCarbamidomethyl [C5]	0.00017728	0.00105722	1	1	17	Q1RMN8	Q1RMN8 [152-171]		0	2255.18	TRUE	122.3	91.3	208.9				372.8		104.6	64.42	Peak Found	Not Found	Not Found	Peak Found	Not Found	Not Found	Not Found	Not Found	Not Found	Not Found	Not Found	Not Found	Not Found	Not Found	High	High	Not Found	Not Found	Not Found	Not Found	Not Found	Not Found	Peak Found	Not Found
	FALSE	High	[R].DNVGWYQQVPGSGLR.[T]		0.110349	0.00302757	1	1	1	Q1RMN8	Q1RMN8 [51-65]		0	1675.82	TRUE			900								Not Found	Not Found	Not Found	Not Found	Not Found	Not Found	Not Found	Not Found	Not Found	Not Found	Not Found	Not Found	Not Found	Not Found	Not Found	Not Found	Not Found	Not Found	Not Found	Not Found	High	Not Found	Not Found	Not Found
	FALSE	High	[K].GSYSCEVTHEGSTVTK.[T]	1xCarbamidomethyl [C5]	0.00144056	0.00105722	1	1	138	Q1RMN8	Q1RMN8 [211-226]		0	1741.77	TRUE	74.7	67.1	124.2	55.4	52.6	122.6	136.2	199.3	67.8	41.62	High	High	High	High	High	High	High	High	High	High	High	High	High	High	High	High	High	High	High	High	High	Peak Found	High	High
	FALSE	High	[K].QSNSKYAASSYLSLTSSDWK.[S]		0.00881777	0.00105722	1	1	17	Q1RMN8	Q1RMN8 [189-208]		1	2223.06	TRUE							900				High	Not Found	Not Found	High	Not Found	Not Found	High	High	Not Found	Not Found	Not Found	Not Found	Not Found	Not Found	Not Found	Not Found	Not Found	High	Not Found	Not Found	High	Not Found	Not Found	Not Found
	FALSE	High	[K].SKGSYSCEVTHEGSTVTK.[T]	1xCarbamidomethyl [C7]	0.000522875	0.00105722	1	1	167	Q1RMN8	Q1RMN8 [209-226]		1	1956.9	TRUE	69.8	70	87.5	78.8	42.3	90.9	172.3	239.5	48.8	55.97	High	High	High	High	High	High	High	High	High	High	High	High	High	High	High	High	High	High	High	High	High	High	High	High
	FALSE	High	[K].SPPSVTLFPPSTEELNGNK.[A]		0.00766174	0.00105722	1	1	38	Q1RMN8	Q1RMN8 [133-151]		0	2014.01	TRUE	62.3	94.1	199.5		55.4	123.2	139.5	156.7	69.4	7.55	Peak Found	Not Found	Not Found	Peak Found	Not Found	Not Found	Peak Found	Peak Found	Not Found	Not Found	Not Found	Not Found	Peak Found	Peak Found	High	High	High	Not Found	Not Found	Peak Found	Not Found	High	Not Found	Peak Found
	FALSE	High	[R].TIIYSSSSRPSGVPDR.[F]		0.11419	0.00384007	1	1	13	Q1RMN8	Q1RMN8 [66-81]		0	1721.88	TRUE	89	59.4	180	53	66.3	132	110.3	142.9	67	46.97	Peak Found	Peak Found	Peak Found	High	Peak Found	Peak Found	Peak Found	Peak Found	Peak Found	High	Peak Found	Peak Found	Not Found	Not Found	Peak Found	Peak Found	Peak Found	High	High	Peak Found	High	Peak Found	Peak Found	High
	FALSE	High	[R].TIIYSSSSRPSGVPDRFSGSK.[S]		0.0705376	0.00105722	1	1	4	Q1RMN8	Q1RMN8 [66-86]		1	2228.13	TRUE	287	78	535							85.62	Peak Found	Not Found	Not Found	Peak Found	Not Found	Not Found	Peak Found	Peak Found	Not Found	High	Not Found	Not Found	Not Found	Not Found	Peak Found	Peak Found	Not Found	Peak Found	Not Found	Not Found	High	Peak Found	Not Found	Not Found
	FALSE	High	[R].VSITCSGSSSNIGR.[D]	1xCarbamidomethyl [C5]	0.00287412	0.00105722	1	1	219	Q1RMN8	Q1RMN8 [37-50]		0	1424.68	TRUE	82.3	44.4	172	45.8	54.5	129.5	80.5	192.3	98.7	43.92	High	High	High	High	High	High	High	High	High	High	High	High	High	High	High	High	High	High	High	High	High	High	High	High
	FALSE	High	[K].YAASSYLSLTSSDWK.[S]		0.00330875	0.00105722	1	1	161	Q1RMN8	Q1RMN8 [194-208]		0	1678.8	TRUE	34.2	23.2	164.8	18.2	25.8	95.4	189.7	275	73.8	90.08	High	Peak Found	Not Found	High	High	High	High	High	High	High	Not Found	Not Found	High	High	High	High	High	High	Not Found	High	High	High	High	Not Found
	FALSE	High	[K].YAASSYLSLTSSDWKSK.[G]		0.00486735	0.00105722	1	1	24	Q1RMN8	Q1RMN8 [194-210]		1	1893.92	TRUE	123.5	19.6	150.1	74.5		115.8	59.2	305.8	51.6	63.39	High	Not Found	Peak Found	High	Not Found	Not Found	High	High	Not Found	Not Found	Not Found	Not Found	Peak Found	Peak Found	Peak Found	Peak Found	Peak Found	Not Found	Not Found	Peak Found	Not Found	Not Found	Not Found	Not Found
FALSE	High	Master Protein	P00761	Trypsin OS=Sus scrofa PE=1 SV=1	0	TRUE	112.625	44	8	1512	8	231	24.4	7.18	2822.01	8	68.6	32.8	221.6	92.1	112.7	162.9	50.1	92.2	67	High	High	High	High	High	High	High	High	High	High	High	High	High	High	High	High	High	High	High	High	High	High	High	High
	Checked	Confidence	Annotated Sequence	Modifications	Qvality PEP	Qvality q-value	# Protein Groups	# Proteins	# PSMs	Master Protein Accessions	Positions in Master Proteins	Modifications in Master Proteins	# Missed Cleavages	Theo. MH+ [Da]	Contaminant	Abundances (Grouped): 3D7, DHA	Abundances (Grouped): 3D7, DMSO	Abundances (Grouped): 3D7, untreated	Abundances (Grouped): R561H, DHA	Abundances (Grouped): R561H, DMSO	Abundances (Grouped): R561H, untreated	Abundances (Grouped): Vps60, DHA	Abundances (Grouped): Vps60, DMSO	Abundances (Grouped): Vps60, untreated	Abundances (Grouped) CV [%]: 3D7, DHA	Found in Sample: [S20] F20: Sample, 7_1, 3D7, DHA	Found in Sample: [S21] F21: Sample, 7_2, 3D7, DHA	Found in Sample: [S22] F22: Sample, 7_3, 3D7, DHA	Found in Sample: [S23] F23: Sample, 8_1, 3D7, DHA	Found in Sample: [S24] F24: Sample, 8_2, 3D7, DHA	Found in Sample: [S25] F25: Sample, 8_3, 3D7, DHA	Found in Sample: [S26] F26: Sample, 9_1, 3D7, DHA	Found in Sample: [S27] F27: Sample, 9_2, 3D7, DHA	Found in Sample: [S28] F28: Sample, 9_3, 3D7, DHA	Found in Sample: [S12] F12: Sample, 4_1, 3D7, DMSO	Found in Sample: [S13] F13: Sample, 4_2, 3D7, DMSO	Found in Sample: [S14] F14: Sample, 4_3, 3D7, DMSO	Found in Sample: [S15] F15: Sample, 5_1, 3D7, DMSO	Found in Sample: [S16] F16: Sample, 5_2, 3D7, DMSO	Found in Sample: [S17] F17: Sample, 6_1, 3D7, DMSO	Found in Sample: [S18] F18: Sample, 6_2, 3D7, DMSO	Found in Sample: [S19] F19: Sample, 6_3, 3D7, DMSO	Found in Sample: [S1] F1: Sample, 1_1, 3D7, untreated	Found in Sample: [S2] F2: Sample, 1_2, 3D7, untreated	Found in Sample: [S3] F3: Sample, 1_3, 3D7, untreated	Found in Sample: [S4] F4: Sample, 1_4, 3D7, untreated	Found in Sample: [S5] F5: Sample, 1_5, 3D7, untreated	Found in Sample: [S6] F6: Sample, 2_1, 3D7, untreated	Found in Sample: [S7] F7: Sample, 2_2, 3D7, untreated
	FALSE	High	[K].APVLSDSSCK.[S]	1xCarbamidomethyl [C9]	0.029476	0.00105722	1	1	20	P00761	P00761 [148-157]		0	1063.51	TRUE	36.1	88.4	129.4	37.3	78.3	327.7	68.9	76.4	57.5	118.13	High	Peak Found	Peak Found	High	Peak Found	Peak Found	High	High	Peak Found	Peak Found	Peak Found	Peak Found	Peak Found	Peak Found	High	High	Peak Found	High	Peak Found	Peak Found	Peak Found	High	High	Peak Found
	FALSE	High	[R].LGEHNIDVLEGNEQFINAAK.[I]		0.000176476	0.00105722	1	1	171	P00761	P00761 [58-77]		0	2211.1	TRUE	77.6	31.2	216.2	92.6	159.5	154.7	39.4	80.1	48.6	36.63	High	High	High	High	High	High	High	High	High	High	High	High	High	High	High	High	High	High	High	High	High	High	High	High
	FALSE	High	[K].IITHPNFNGNTLDNDIMLIK.[L]		0.00140181	0.00105722	1	1	260	P00761	P00761 [78-97]		0	2283.18	TRUE	59.4	22.3	191.3	118.9	141.8	196.9	39.8	74.8	54.6	72.52	High	Peak Found	Peak Found	High	High	High	High	High	High	High	Peak Found	Peak Found	High	High	High	High	High	High	High	High	High	High	High	High
	FALSE	High	[K].IITHPNFNGNTLDNDIMLIK.[L]	1xOxidation [M17]	0.000504206	0.00105722	1	1	122	P00761	P00761 [78-97]		0	2299.18	TRUE	77	25.5	224.5	126.4	143.2	143.6	31	83.5	45.2	43.13	High	High	High	High	High	High	High	High	High	High	High	High	High	High	High	High	High	High	High	High	High	High	High	High
	FALSE	High	[K].IITHPNFNGNTLDNDIMLIKLSSPATLNSR.[V]		0.00159203	0.00105722	1	1	23	P00761	P00761 [78-107]		1	3309.73	TRUE	169.6	63.9	183.8	126.6		67.7		156.2	132.2	55.52	Peak Found	Not Found	Not Found	High	Not Found	Not Found	High	High	Not Found	Peak Found	Not Found	Not Found	Not Found	Not Found	Not Found	Peak Found	Not Found	Not Found	Not Found	Not Found	High	High	High	Not Found
	FALSE	High	[K].LSSPATLNSR.[V]		0.0262208	0.00105722	1	1	201	P00761	P00761 [98-107]		0	1045.56	TRUE	78.7	52.1	319.3	46.7	85.4	154	35.9	64.9	62.8	19.41	High	High	High	High	High	High	High	High	High	High	High	High	High	High	High	High	High	High	High	High	High	High	High	High
	FALSE	High	[R].SCAAAGTECLISGWGNTK.[S]	2xCarbamidomethyl [C2; C9]	0.000394483	0.00105722	1	1	46	P00761	P00761 [116-133]		0	1882.84	TRUE	103.1	25.8	112.6	44.2	103.8	296.6	82.1	85.9	45.8	10.24	Peak Found	Not Found	Not Found	High	Not Found	Not Found	High	High	Not Found	Peak Found	Not Found	Not Found	Not Found	Not Found	High	High	Not Found	Not Found	Not Found	High	Not Found	Not Found	Peak Found	Not Found
	FALSE	High	[R].VATVSLPR.[S]		0.104811	0.00202674	1	1	657	P00761	P00761 [108-115]		0	842.509	TRUE	66.7	31.5	218.2	91.7	110	159.6	55.2	96.3	70.8	19.97	High	High	High	High	High	High	High	High	High	High	High	High	High	High	High	High	High	High	High	High	High	High	High	High
	FALSE	High	[K].VCNYVNWIQQTIAAN.[-]	1xCarbamidomethyl [C2]	0.00434512	0.00105722	1	1	12	P00761	P00761 [217-231]		0	1793.86	TRUE	255.7	85				323.3	176.7		59.4		Not Found	Not Found	Not Found	High	Not Found	Not Found	High	Not Found	Not Found	Not Found	Not Found	Not Found	Not Found	Not Found	High	Peak Found	Not Found	Not Found	Not Found	Not Found	Not Found	Not Found	Not Found	Not Found
FALSE	High	Master Protein	P01966	Hemoglobin subunit alpha OS=Bos taurus GN=HBA PE=1 SV=2	0	TRUE	110.622	55	9	2017	5	142	15.2	8.44	4145.47	9	168.2	42.5	61.7	223.9	174	42.4	88.5	78.1	20.7	High	High	High	High	High	High	High	High	High	High	High	Peak Found	Peak Found	High	High	High	Peak Found	High	Peak Found	High	High	High	High	High
	Checked	Confidence	Annotated Sequence	Modifications	Qvality PEP	Qvality q-value	# Protein Groups	# Proteins	# PSMs	Master Protein Accessions	Positions in Master Proteins	Modifications in Master Proteins	# Missed Cleavages	Theo. MH+ [Da]	Contaminant	Abundances (Grouped): 3D7, DHA	Abundances (Grouped): 3D7, DMSO	Abundances (Grouped): 3D7, untreated	Abundances (Grouped): R561H, DHA	Abundances (Grouped): R561H, DMSO	Abundances (Grouped): R561H, untreated	Abundances (Grouped): Vps60, DHA	Abundances (Grouped): Vps60, DMSO	Abundances (Grouped): Vps60, untreated	Abundances (Grouped) CV [%]: 3D7, DHA	Found in Sample: [S20] F20: Sample, 7_1, 3D7, DHA	Found in Sample: [S21] F21: Sample, 7_2, 3D7, DHA	Found in Sample: [S22] F22: Sample, 7_3, 3D7, DHA	Found in Sample: [S23] F23: Sample, 8_1, 3D7, DHA	Found in Sample: [S24] F24: Sample, 8_2, 3D7, DHA	Found in Sample: [S25] F25: Sample, 8_3, 3D7, DHA	Found in Sample: [S26] F26: Sample, 9_1, 3D7, DHA	Found in Sample: [S27] F27: Sample, 9_2, 3D7, DHA	Found in Sample: [S28] F28: Sample, 9_3, 3D7, DHA	Found in Sample: [S12] F12: Sample, 4_1, 3D7, DMSO	Found in Sample: [S13] F13: Sample, 4_2, 3D7, DMSO	Found in Sample: [S14] F14: Sample, 4_3, 3D7, DMSO	Found in Sample: [S15] F15: Sample, 5_1, 3D7, DMSO	Found in Sample: [S16] F16: Sample, 5_2, 3D7, DMSO	Found in Sample: [S17] F17: Sample, 6_1, 3D7, DMSO	Found in Sample: [S18] F18: Sample, 6_2, 3D7, DMSO	Found in Sample: [S19] F19: Sample, 6_3, 3D7, DMSO	Found in Sample: [S1] F1: Sample, 1_1, 3D7, untreated	Found in Sample: [S2] F2: Sample, 1_2, 3D7, untreated	Found in Sample: [S3] F3: Sample, 1_3, 3D7, untreated	Found in Sample: [S4] F4: Sample, 1_4, 3D7, untreated	Found in Sample: [S5] F5: Sample, 1_5, 3D7, untreated	Found in Sample: [S6] F6: Sample, 2_1, 3D7, untreated	Found in Sample: [S7] F7: Sample, 2_2, 3D7, untreated
	FALSE	High	[K].AAWGKVGGHAAEYGAEALER.[M]		0.0203673	0.00105722	1	1	41	P01966	P01966 [13-32]		1	2043	TRUE	154.6	50.5	80.4	112.3	234.8		58	108.2	101.1	89.94	High	High	High	High	High	High	High	High	High	High	Not Found	Peak Found	Not Found	Not Found	High	High	Peak Found	High	Not Found	High	High	High	High	Not Found
	FALSE	High	[K].GHGAKVAAALTK.[A]		0.0851425	0.00105722	1	1	6	P01966	P01966 [58-69]		1	1123.66	TRUE	51.2		83.2	121.2	109.6	261.5	85.5	66.6	121.3	78.42	Peak Found	Peak Found	Peak Found	High	Peak Found	Peak Found	Peak Found	Peak Found	Peak Found	Not Found	Not Found	Not Found	Not Found	Not Found	Not Found	Not Found	Not Found	Not Found	Not Found	Not Found	Not Found	Peak Found	Peak Found	Peak Found
	FALSE	High	[K].LRVDPVNFK.[L]		0.0394527	0.00105722	2	2	77	P01966; P69905	P01966 [92-100]; P69905 [92-100]		1	1087.63	TRUE	75.7	23.2	159.9	55.2	31.9	132	165.1	184.2	72.8	28.98	Peak Found	Peak Found	Peak Found	Peak Found	High	Peak Found	High	High	High	Peak Found	Peak Found	Peak Found	High	High	High	High	High	High	Peak Found	High	High	High	High	High
	FALSE	High	[R].MFLSFPTTK.[T]		0.0433324	0.00105722	2	2	647	P01966; P69905	P01966 [33-41]; P69905 [33-41]		0	1071.55	TRUE	204.2	66.3	63.2	202.5	162	63.5	55.2	65.6	17.5	23.4	High	High	High	High	High	High	High	High	High	High	High	High	High	High	High	High	High	High	High	High	High	High	High	High
	FALSE	High	[R].MFLSFPTTK.[T]	1xOxidation [M1]	0.0969844	0.00202674	2	2	317	P01966; P69905	P01966 [33-41]; P69905 [33-41]		0	1087.55	TRUE	201.6	60.9	64.7	158.2	209.6	55.3	50.4	83.9	15.3	50.32	High	High	High	High	High	High	High	High	High	High	High	High	High	High	High	High	High	High	High	High	High	High	High	High
	FALSE	High	[R].MFLSFPTTKTYFPHFDLSHGSAQVK.[G]		0.000794287	0.00105722	2	2	75	P01966; P69905	P01966 [33-57]; P69905 [33-57]		1	2886.43	TRUE	86.2	35.8	25.7	464.6	121.5	29.6	23.9	109.7	3	122.64	High	Peak Found	Peak Found	High	High	High	High	High	High	Not Found	Peak Found	Peak Found	High	High	High	High	Peak Found	Not Found	Peak Found	Not Found	Not Found	Not Found	Not Found	Peak Found
	FALSE	High	[R].MFLSFPTTKTYFPHFDLSHGSAQVK.[G]	1xOxidation [M1]	0.00436489	0.00105722	2	2	39	P01966; P69905	P01966 [33-57]; P69905 [33-57]		1	2902.42	TRUE	255.1	16.7	27.6	321.5	119.9	39.2	29.2	78	12.8	68.08	Not Found	Not Found	Not Found	High	High	High	High	High	High	Not Found	Not Found	Not Found	High	High	Peak Found	High	High	Not Found	Not Found	Peak Found	Peak Found	Peak Found	Peak Found	Not Found
	FALSE	High	[-].MVLSAADKGNVK.[A]	1xMet-loss [N-Term]	0.0506393	0.00105722	1	1	52	P01966	P01966 [1-12]	P01966 1xMet-loss [N-Term]	1	1101.63	TRUE	121.7	16.1	102	185	77.9	46.3	51.7	296.9	2.4	55.35	High	High	High	High	High	High	High	High	High	Peak Found	High	Peak Found	Not Found	Peak Found	Not Found	Peak Found	Not Found	Peak Found	Not Found	High	Peak Found	Peak Found	High	High
	FALSE	High	[K].TYFPHFDLSHGSAQVK.[G]		0.00109178	0.00105722	2	2	618	P01966; P69905	P01966 [42-57]; P69905 [42-57]		0	1833.89	TRUE	179.9	50.5	61.9	196.3	148.6	65.2	75.6	110.1	11.9	22.55	High	High	High	High	High	High	High	High	High	High	High	High	High	High	High	High	High	High	High	High	High	High	High	High
	FALSE	High	[K].VGGHAAEYGAEALER.[M]		0.0010819	0.00105722	1	1	139	P01966	P01966 [18-32]		0	1529.73	TRUE	165.8	42.7	62.4	224.5	174.6	42.7	88.9	77.5	21	38.36	High	Peak Found	Peak Found	High	High	High	High	High	Peak Found	High	High	Peak Found	Peak Found	High	High	High	Peak Found	High	Peak Found	High	High	High	High	High
	FALSE	High	[K].VGGHAAEYGAEALERMFLSFPTTK.[T]		0.00434512	0.00105722	1	1	6	P01966	P01966 [18-41]		1	2582.27	TRUE	14.8	141.6	77.5	127.1	91.1	142.3	115.3	158.5	31.8	74.56	Peak Found	Not Found	Not Found	Not Found	Not Found	Not Found	Peak Found	Peak Found	Not Found	Not Found	Not Found	Not Found	Not Found	Not Found	Peak Found	Peak Found	Not Found	Not Found	Not Found	Not Found	Not Found	Peak Found	Peak Found	Not Found
FALSE	High	Master Protein	P13647	Keratin, type II cytoskeletal 5 OS=Homo sapiens GN=KRT5 PE=1 SV=3	0	TRUE	110.3	33	22	397	11	590	62.3	7.74	910	22	47.9	43.6	265.8	16.5	96.5	262.9	51.2	92.4	23.1	High	High	High	High	High	High	High	High	High	High	High	High	High	High	High	High	Peak Found	High	High	High	High	High	High	High
	Checked	Confidence	Annotated Sequence	Modifications	Qvality PEP	Qvality q-value	# Protein Groups	# Proteins	# PSMs	Master Protein Accessions	Positions in Master Proteins	Modifications in Master Proteins	# Missed Cleavages	Theo. MH+ [Da]	Contaminant	Abundances (Grouped): 3D7, DHA	Abundances (Grouped): 3D7, DMSO	Abundances (Grouped): 3D7, untreated	Abundances (Grouped): R561H, DHA	Abundances (Grouped): R561H, DMSO	Abundances (Grouped): R561H, untreated	Abundances (Grouped): Vps60, DHA	Abundances (Grouped): Vps60, DMSO	Abundances (Grouped): Vps60, untreated	Abundances (Grouped) CV [%]: 3D7, DHA	Found in Sample: [S20] F20: Sample, 7_1, 3D7, DHA	Found in Sample: [S21] F21: Sample, 7_2, 3D7, DHA	Found in Sample: [S22] F22: Sample, 7_3, 3D7, DHA	Found in Sample: [S23] F23: Sample, 8_1, 3D7, DHA	Found in Sample: [S24] F24: Sample, 8_2, 3D7, DHA	Found in Sample: [S25] F25: Sample, 8_3, 3D7, DHA	Found in Sample: [S26] F26: Sample, 9_1, 3D7, DHA	Found in Sample: [S27] F27: Sample, 9_2, 3D7, DHA	Found in Sample: [S28] F28: Sample, 9_3, 3D7, DHA	Found in Sample: [S12] F12: Sample, 4_1, 3D7, DMSO	Found in Sample: [S13] F13: Sample, 4_2, 3D7, DMSO	Found in Sample: [S14] F14: Sample, 4_3, 3D7, DMSO	Found in Sample: [S15] F15: Sample, 5_1, 3D7, DMSO	Found in Sample: [S16] F16: Sample, 5_2, 3D7, DMSO	Found in Sample: [S17] F17: Sample, 6_1, 3D7, DMSO	Found in Sample: [S18] F18: Sample, 6_2, 3D7, DMSO	Found in Sample: [S19] F19: Sample, 6_3, 3D7, DMSO	Found in Sample: [S1] F1: Sample, 1_1, 3D7, untreated	Found in Sample: [S2] F2: Sample, 1_2, 3D7, untreated	Found in Sample: [S3] F3: Sample, 1_3, 3D7, untreated	Found in Sample: [S4] F4: Sample, 1_4, 3D7, untreated	Found in Sample: [S5] F5: Sample, 1_5, 3D7, untreated	Found in Sample: [S6] F6: Sample, 2_1, 3D7, untreated	Found in Sample: [S7] F7: Sample, 2_2, 3D7, untreated
	FALSE	High	[K].AQYEEIANR.[S]		0.035275	0.00105722	1	1	30	P13647	P13647 [344-352]		0	1093.53	TRUE	56.4	71.3	218.8	20.9	64.8	374.8	12.5	70.8	9.7	79.81	High	Peak Found	Not Found	High	Peak Found	Peak Found	Peak Found	Peak Found	Peak Found	High	Peak Found	Peak Found	High	High	Peak Found	Peak Found	Not Found	High	Peak Found	High	High	High	High	High
	FALSE	High	[K].FASFIDKVR.[F]		0.0583571	0.00105722	6	29	68	Q7Z794; Q86Y46; P35908; P04259; P02538; P13647	Q7Z794 [175-183]; Q86Y46 [143-151]; P35908 [189-197]; P04259 [174-182]; P02538 [174-182]; P13647 [179-187]		1	1082.6	TRUE	30.4	91.5	171.1	25.5	70.1	99.9	88.9	265.1	57.7	37.89	High	Peak Found	Peak Found	High	High	High	High	Peak Found	High	High	High	High	High	High	High	High	High	Peak Found	High	High	High	High	High	Peak Found
	FALSE	High	[R].FLEQQNK.[VLAIM]		0.206146	0.00874094	3	29	5	P04259; P02538; P13647	P04259 [183-189]; P02538 [183-189]; P13647 [188-194]		0	906.468	TRUE	81.4	38.9	241.8			414.7	21.5	85.5	16.3	33.06	High	Not Found	Not Found	High	Not Found	Not Found	Peak Found	Not Found	Not Found	Peak Found	Not Found	Not Found	Not Found	Not Found	Peak Found	Peak Found	Not Found	Not Found	Not Found	Not Found	Not Found	Peak Found	Peak Found	Not Found
	FALSE	High	[R].GLGVGFGSGGGSSSSVK.[F]		0.17342	0.00810664	1	1	2	P13647	P13647 [560-576]		0	1439.71	TRUE			900								Not Found	Not Found	Not Found	Not Found	Not Found	Not Found	Not Found	Not Found	Not Found	Not Found	Not Found	Not Found	Not Found	Not Found	Not Found	Not Found	Not Found	High	Not Found	Not Found	High	Not Found	Not Found	Not Found
	FALSE	High	[R].KLLEGEECR.[MLI]	1xCarbamidomethyl [C8]	0.152047	0.00564354	5	18	7	Q86Y46; P35908; P04259; P02538; P13647	Q86Y46 [436-444]; P35908 [482-490]; P04259 [467-475]; P02538 [467-475]; P13647 [472-480]		1	1133.56	TRUE	49.4	63.7	164.9		20.7	134.5	144	303.4	19.5	70.92	Not Found	Peak Found	Not Found	Not Found	Not Found	Not Found	Not Found	Peak Found	Peak Found	Not Found	Peak Found	Not Found	Not Found	Not Found	Not Found	Not Found	Not Found	High	Peak Found	Peak Found	Peak Found	Peak Found	Not Found	Peak Found
	FALSE	High	[K].LALDVEIATYR.[KT]		0.0195558	0.00105722	4	15	1	P35908; P04259; P02538; P13647	P35908 [471-481]; P04259 [456-466]; P02538 [456-466]; P13647 [461-471]		0	1263.69	TRUE	93	165.2	641.8							71.37	Peak Found	Not Found	Not Found	Peak Found	Not Found	Not Found	Not Found	Not Found	Not Found	Peak Found	Not Found	Not Found	Not Found	Not Found	Not Found	Not Found	Not Found	Not Found	Not Found	Not Found	Not Found	High	Not Found	Not Found
	FALSE	High	[KR].LLEGEECR.[MLI]	1xCarbamidomethyl [C7]	0.0912776	0.00105722	5	19	7	Q86Y46; P35908; P04259; P02538; P13647	Q86Y46 [437-444]; P35908 [483-490]; P04259 [468-475]; P02538 [468-475]; P13647 [473-480]		0	1005.47	TRUE	77.6	54.4	131.8	30.5	95.9	468.5	12.6	28.7			Not Found	Not Found	Not Found	Not Found	Not Found	Peak Found	Not Found	Not Found	Not Found	Peak Found	Not Found	Not Found	Peak Found	Not Found	Peak Found	Peak Found	Not Found	Not Found	Not Found	High	Not Found	Peak Found	Peak Found	Not Found
	FALSE	High	[R].ISISTSGGSFR.[N]		0.0106178	0.00105722	1	1	57	P13647	P13647 [74-84]		0	1111.57	TRUE	69.7	34.9	303.3	26.5	110.7	154.3	51.1	120.7	28.7	61.97	High	High	High	High	High	High	High	High	High	High	High	High	Peak Found	High	High	High	Peak Found	High	High	High	High	High	High	Peak Found
	FALSE	High	[KR].NKYEDEINKR.[T]		0.0615353	0.00105722	4	11	47	P04264; P04259; P02538; P13647	P04264 [268-277]; P04259 [251-260]; P02538 [251-260]; P13647 [256-265]		2	1308.65	TRUE	25.2	48.9	138.3	26.3	79.9	448.3	40.1	79.6	13.4	42.87	Peak Found	Not Found	Not Found	Peak Found	Not Found	Not Found	High	Peak Found	High	Peak Found	Peak Found	Peak Found	Peak Found	High	High	High	Peak Found	Peak Found	Peak Found	High	High	High	Peak Found	High
	FALSE	High	[R].NLDLDSIIAEVK.[A]		0.00442475	0.00105722	4	8	71	P35908; P04259; P02538; P13647	P35908 [342-353]; P04259 [327-338]; P02538 [327-338]; P13647 [332-343]		0	1329.73	TRUE	29.9	39	209.7	11.8	49.4	245.1	97.3	193.3	24.5	63.04	High	Peak Found	Not Found	High	High	High	High	High	High	High	High	High	High	High	High	High	High	High	High	High	High	High	High	High
	FALSE	High	[R].QLDSIVGER.[G]		0.119669	0.00384007	2	3	8	P02538; P13647	P02538 [224-232]; P13647 [229-237]		0	1016.54	TRUE	136.5	42.5	119.9		101.3	208.6	125.7	82.6	82.9	41.28	Peak Found	Not Found	Not Found	Peak Found	Not Found	Peak Found	Peak Found	Peak Found	Not Found	Peak Found	Not Found	Not Found	Not Found	Not Found	Peak Found	Peak Found	Not Found	Not Found	Not Found	High	Not Found	Not Found	Peak Found	Not Found
	FALSE	High	[R].QNLEPLFEQYINNLR.[R]		0.0276766	0.00105722	3	4	1	P04259; P02538; P13647	P04259 [208-222]; P02538 [208-222]; P13647 [213-227]		0	1890.97	TRUE											Not Found	Not Found	Not Found	Not Found	Not Found	Not Found	Not Found	Not Found	Not Found	Not Found	Not Found	Not Found	Not Found	Not Found	Not Found	Not Found	Not Found	Not Found	Not Found	Not Found	Not Found	Not Found	Not Found	Not Found
	FALSE	High	[R].SFSTASAITPSVSR.[T]		0.00535411	0.00105722	1	2	10	P13647	P13647 [16-29]		0	1410.72	TRUE	105.3	239.4	162.4		271.9			95.4	25.6		Peak Found	Not Found	Not Found	Not Found	Not Found	Not Found	Not Found	Not Found	Not Found	Peak Found	High	High	Not Found	Not Found	Not Found	Peak Found	Not Found	Not Found	High	Not Found	Not Found	Not Found	Not Found	Not Found
	FALSE	High	[R].SLYNLGGSKR.[I]		0.0429474	0.00105722	1	2	18	P13647	P13647 [64-73]		1	1094.6	TRUE	35.9	190.8	216.9		51.6	186.9	32.6	185.2		72.49	High	Peak Found	Peak Found	High	Not Found	Not Found	Not Found	Not Found	Not Found	High	Peak Found	Peak Found	Not Found	Not Found	Not Found	High	Not Found	High	Peak Found	High	Peak Found	High	Peak Found	Peak Found
	FALSE	High	[R].SRTEAESWYQTK.[Y]		0.0239605	0.00105722	1	3	2	P13647	P13647 [353-364]		1	1485.7	TRUE						647.1	117.3	92.2	43.4		Not Found	Not Found	Not Found	Not Found	Not Found	Not Found	Not Found	Not Found	Not Found	Not Found	Not Found	Not Found	Not Found	Not Found	Not Found	Not Found	Not Found	Not Found	Not Found	Not Found	Not Found	Not Found	Not Found	Not Found
	FALSE	High	[R].SRTEAESWYQTKYEELQQTAGR.[H]		0.036399	0.00105722	1	3	1	P13647	P13647 [353-374]		2	2661.25	TRUE											Not Found	Not Found	Not Found	Not Found	Not Found	Not Found	Not Found	Not Found	Not Found	Not Found	Not Found	Not Found	Not Found	Not Found	Not Found	Not Found	Not Found	Not Found	Not Found	Not Found	Not Found	Not Found	Not Found	Not Found
	FALSE	High	[R].TEAESWYQTK.[Y]		0.0654545	0.00105722	1	3	2	P13647	P13647 [355-364]		0	1242.56	TRUE			325.5			462.1	112.5				Not Found	Not Found	Not Found	Not Found	Not Found	Not Found	Not Found	Not Found	Not Found	Not Found	Not Found	Not Found	Not Found	Not Found	Not Found	Not Found	Not Found	Peak Found	Not Found	Not Found	High	Not Found	Not Found	Not Found
	FALSE	High	[R].TEAESWYQTKYEELQQTAGR.[H]		0.0305554	0.00105722	1	3	2	P13647	P13647 [355-374]		1	2418.12	TRUE											Not Found	Not Found	Not Found	Not Found	Not Found	Not Found	Not Found	Not Found	Not Found	Not Found	Not Found	Not Found	Not Found	Not Found	Not Found	Not Found	Not Found	Not Found	Not Found	Not Found	High	Not Found	Not Found	Not Found
	FALSE	High	[K].TLNNKFASFIDKVR.[F]		0.0398071	0.00105722	4	21	4	P35908; P04259; P02538; P13647	P35908 [184-197]; P04259 [169-182]; P02538 [169-182]; P13647 [174-187]		2	1652.91	TRUE			900								Not Found	Not Found	Not Found	Not Found	Not Found	Not Found	Not Found	Not Found	Not Found	Not Found	Not Found	Not Found	Not Found	Not Found	Not Found	Not Found	Not Found	High	Not Found	Not Found	Peak Found	High	Not Found	Not Found
	FALSE	High	[R].VSLAGACGVGGYGSR.[S]	1xCarbamidomethyl [C7]	0.00221833	0.00105722	1	1	7	P13647	P13647 [49-63]		0	1410.68	TRUE	43.1	48	338			470.9					Not Found	Not Found	High	Not Found	Not Found	Not Found	Peak Found	Not Found	Not Found	Not Found	High	High	Not Found	Peak Found	Peak Found	Not Found	Peak Found	Peak Found	Not Found	High	High	Not Found	Not Found	High
	FALSE	High	[K].WTLLQEQGTK.[T]		0.052238	0.00105722	3	4	7	P04259; P02538; P13647	P04259 [195-204]; P02538 [195-204]; P13647 [200-209]		0	1203.64	TRUE	131.5	57.8	35				303	244.8	127.9	19.4	Peak Found	Not Found	Not Found	Peak Found	Not Found	Not Found	Not Found	Peak Found	Not Found	Not Found	Not Found	Not Found	Peak Found	Peak Found	High	High	Peak Found	Not Found	Not Found	Not Found	Peak Found	Not Found	Not Found	Not Found
	FALSE	High	[K].YEELQQTAGR.[H]		0.00773153	0.00105722	1	3	40	P13647	P13647 [365-374]		0	1194.57	TRUE	26.2	46.1	321.6	15.2	88.3	290.8	80.8	9.2	21.9	92.96	High	Peak Found	Peak Found	High	Not Found	Not Found	High	High	Peak Found	High	Not Found	Not Found	Peak Found	Peak Found	High	High	Peak Found	High	Not Found	High	High	High	High	High
FALSE	High	Master Protein	REFSEQ:XP_001252647	(Bos taurus) similar to endopin 2B [OS=Bos taurus]	0	TRUE	108.419	38	15	412	6	417	46.9	5.66	948.13	15	69.4	20.2	127.8	83.4	76.9	156.3	129.6	177.4	59	High	High	High	High	High	High	High	High	High	High	Peak Found	Peak Found	High	High	High	High	High	High	High	High	High	High	High	High
	Checked	Confidence	Annotated Sequence	Modifications	Qvality PEP	Qvality q-value	# Protein Groups	# Proteins	# PSMs	Master Protein Accessions	Positions in Master Proteins	Modifications in Master Proteins	# Missed Cleavages	Theo. MH+ [Da]	Contaminant	Abundances (Grouped): 3D7, DHA	Abundances (Grouped): 3D7, DMSO	Abundances (Grouped): 3D7, untreated	Abundances (Grouped): R561H, DHA	Abundances (Grouped): R561H, DMSO	Abundances (Grouped): R561H, untreated	Abundances (Grouped): Vps60, DHA	Abundances (Grouped): Vps60, DMSO	Abundances (Grouped): Vps60, untreated	Abundances (Grouped) CV [%]: 3D7, DHA	Found in Sample: [S20] F20: Sample, 7_1, 3D7, DHA	Found in Sample: [S21] F21: Sample, 7_2, 3D7, DHA	Found in Sample: [S22] F22: Sample, 7_3, 3D7, DHA	Found in Sample: [S23] F23: Sample, 8_1, 3D7, DHA	Found in Sample: [S24] F24: Sample, 8_2, 3D7, DHA	Found in Sample: [S25] F25: Sample, 8_3, 3D7, DHA	Found in Sample: [S26] F26: Sample, 9_1, 3D7, DHA	Found in Sample: [S27] F27: Sample, 9_2, 3D7, DHA	Found in Sample: [S28] F28: Sample, 9_3, 3D7, DHA	Found in Sample: [S12] F12: Sample, 4_1, 3D7, DMSO	Found in Sample: [S13] F13: Sample, 4_2, 3D7, DMSO	Found in Sample: [S14] F14: Sample, 4_3, 3D7, DMSO	Found in Sample: [S15] F15: Sample, 5_1, 3D7, DMSO	Found in Sample: [S16] F16: Sample, 5_2, 3D7, DMSO	Found in Sample: [S17] F17: Sample, 6_1, 3D7, DMSO	Found in Sample: [S18] F18: Sample, 6_2, 3D7, DMSO	Found in Sample: [S19] F19: Sample, 6_3, 3D7, DMSO	Found in Sample: [S1] F1: Sample, 1_1, 3D7, untreated	Found in Sample: [S2] F2: Sample, 1_2, 3D7, untreated	Found in Sample: [S3] F3: Sample, 1_3, 3D7, untreated	Found in Sample: [S4] F4: Sample, 1_4, 3D7, untreated	Found in Sample: [S5] F5: Sample, 1_5, 3D7, untreated	Found in Sample: [S6] F6: Sample, 2_1, 3D7, untreated	Found in Sample: [S7] F7: Sample, 2_2, 3D7, untreated
	FALSE	High	[K].DAEAFYASEVLSTNFK.[D]		0.00138913	0.00105722	2	2	27	A2I7N3; REFSEQ:XP_001252647	A2I7N3 [153-168]; REFSEQ:XP_001252647 [153-168]		0	1791.84	TRUE	189.2	52.2	168.2	78.5			184.8	204.3	22.8	21.22	Not Found	Not Found	Not Found	High	Not Found	Not Found	High	High	Not Found	Not Found	Not Found	Not Found	Not Found	Not Found	High	High	Not Found	High	Not Found	High	High	High	Not Found	Not Found
	FALSE	High	[K].DAEAFYASEVLSTNFKDSEAAVK.[L]		0.00268477	0.00105722	2	2	26	A2I7N3; REFSEQ:XP_001252647	A2I7N3 [153-175]; REFSEQ:XP_001252647 [153-175]		1	2492.18	TRUE	226.2	24.4			71.7	98	196.6	266.8	16.4	40.28	High	Not Found	Not Found	High	Not Found	Not Found	High	High	Not Found	Not Found	Not Found	Not Found	Not Found	Not Found	Not Found	High	Peak Found	High	Not Found	High	High	High	High	Not Found
	FALSE	High	[KR].DILSQLGIK.[K]		0.0836708	0.00105722	2	2	32	A2I7N3; REFSEQ:XP_001252647	A2I7N3 [322-330]; REFSEQ:XP_001252647 [322-330]		0	986.588	TRUE	62.3	30.6	94.5		39.7	148	227.6	261.1	36.1	51.6	Peak Found	Not Found	Not Found	High	Peak Found	Not Found	High	High	Peak Found	Not Found	Not Found	Peak Found	Peak Found	High	High	High	Peak Found	High	Not Found	High	High	High	Not Found	Not Found
	FALSE	High	[K].ETQSIIFLGK.[V]		0.165119	0.00746694	2	2	6	ENSEMBL:ENSBTAP00000038329; REFSEQ:XP_001252647	ENSEMBL:ENSBTAP00000038329 [64-73]; REFSEQ:XP_001252647 [401-410]		0	1135.64	TRUE				156.1		183.4	191.5	306.2	62.8		Not Found	Not Found	Not Found	Not Found	Not Found	Not Found	Not Found	Not Found	Not Found	Not Found	Not Found	Not Found	Not Found	Not Found	Not Found	Not Found	Not Found	Not Found	Not Found	Not Found	Not Found	Not Found	Not Found	Not Found
	FALSE	High	[R].FSISSDYQLR.[D]		0.0188616	0.00105722	1	1	13	REFSEQ:XP_001252647	REFSEQ:XP_001252647 [312-321]		0	1215.6	TRUE	74.5	25.1	108.5	64.6	86.4	145.2	162.3	190.3	43.1	27.03	Peak Found	Not Found	Not Found	High	Peak Found	Peak Found	High	High	Peak Found	Peak Found	Not Found	Not Found	Not Found	Not Found	High	High	Not Found	Not Found	Peak Found	Peak Found	Not Found	Not Found	Peak Found	Not Found
	FALSE	High	[K].GTSVDGHSLASSNTDFAFSLYK.[Q]		0.00205342	0.00105722	1	1	27	REFSEQ:XP_001252647	REFSEQ:XP_001252647 [38-59]		0	2304.08	TRUE	140.7	29.8	199.8	63.5	58.4	154.7	92.9	122.3	38	45.12	High	Not Found	Not Found	High	Peak Found	Not Found	High	High	Not Found	Not Found	Not Found	Not Found	Not Found	Not Found	Peak Found	High	Not Found	High	Not Found	Peak Found	High	High	High	Not Found
	FALSE	High	[R].HIDELSLPR.[F]		0.0308313	0.00105722	1	1	80	REFSEQ:XP_001252647	REFSEQ:XP_001252647 [303-311]		0	1079.58	TRUE	69.7	22.3	123.6	100.4	96.7	168.3	95.3	165.6	58	34.74	High	High	High	High	High	High	High	High	High	High	Peak Found	Peak Found	High	High	High	High	High	High	High	High	High	High	High	High
	FALSE	High	[K].KIFTSDADFSGITNDHK.[L]		0.000854194	0.00105722	1	1	6	REFSEQ:XP_001252647	REFSEQ:XP_001252647 [331-347]		1	1895.91	TRUE											Not Found	Not Found	Not Found	Not Found	Not Found	Not Found	Not Found	Not Found	Not Found	Not Found	Not Found	Not Found	Not Found	Not Found	Not Found	Not Found	Not Found	Not Found	Not Found	Not Found	Not Found	Not Found	Not Found	Not Found
	FALSE	High	[K].LAVSQVIHK.[A]		0.038408	0.00105722	1	1	8	REFSEQ:XP_001252647	REFSEQ:XP_001252647 [348-356]		0	994.604	TRUE	56	10.5	170.4	46.1	31.3	122.8	217.4	180.5	65	76.27	Not Found	Peak Found	Peak Found	Not Found	Peak Found	Peak Found	Not Found	Not Found	Peak Found	Peak Found	Peak Found	Peak Found	Peak Found	Peak Found	Not Found	Not Found	Peak Found	High	Peak Found	High	Peak Found	Peak Found	Peak Found	Peak Found
	FALSE	High	[K].IFTSDADFSGITNDHK.[L]		0.00108683	0.00105722	1	1	34	REFSEQ:XP_001252647	REFSEQ:XP_001252647 [332-347]		0	1767.82	TRUE	33.7	48.3				149.2	368.1	290.3	10.4		Not Found	Not Found	Not Found	Not Found	Peak Found	Not Found	High	High	High	Not Found	Not Found	Not Found	High	Peak Found	Not Found	Not Found	Peak Found	Not Found	Not Found	Not Found	Not Found	Not Found	Not Found	Not Found
	FALSE	High	[K].LINEYVK.[N]		0.125919	0.00384007	2	2	50	A2I7N3; REFSEQ:XP_001252647	A2I7N3 [176-182]; REFSEQ:XP_001252647 [176-182]		0	878.498	TRUE	45	11.7	83.5	41.3	43.5	160.4	262.8	191.6	60.3	50.45	Peak Found	High	High	Peak Found	High	Peak Found	High	High	Peak Found	Peak Found	Not Found	Not Found	Peak Found	Peak Found	High	High	High	High	High	High	Peak Found	Peak Found	Peak Found	Peak Found
	FALSE	High	[K].MQDLEAK.[L]		0.109408	0.00202674	4	4	48	A2I7N0; A2I7N3; REFSEQ:XP_001252647; A2I7N1	A2I7N0 [277-283]; A2I7N3 [280-286]; REFSEQ:XP_001252647 [280-286]; A2I7N1 [277-283]		0	834.403	TRUE	58	19.7	67.5	48.6	53.9	452.7	57.6	127.6	14.5	66.32	High	Not Found	Peak Found	High	High	High	High	High	High	Peak Found	Not Found	Not Found	High	Not Found	High	High	High	Not Found	Peak Found	High	Not Found	High	Peak Found	Peak Found
	FALSE	High	[K].MQDLEAKLTPETLTR.[W]		0.0286911	0.00105722	3	3	2	A2I7N3; REFSEQ:XP_001252647; A2I7N1	A2I7N3 [280-294]; REFSEQ:XP_001252647 [280-294]; A2I7N1 [277-291]		1	1745.91	TRUE	334	118.8	447.2							19.34	Peak Found	Not Found	Not Found	High	Not Found	Not Found	High	Peak Found	Not Found	Not Found	Not Found	Not Found	Not Found	Not Found	Peak Found	Peak Found	Not Found	Peak Found	Not Found	Not Found	Peak Found	Peak Found	Peak Found	Not Found
	FALSE	High	[K].TPFNPNHTYESEFHVSQNER.[V]		0.000596533	0.00105722	2	2	40	A2I7N3; REFSEQ:XP_001252647	A2I7N3 [216-235]; REFSEQ:XP_001252647 [216-235]		0	2433.09	TRUE						187	294.7	418.3			Not Found	Not Found	Not Found	Not Found	Not Found	Not Found	High	High	Not Found	Not Found	Not Found	Not Found	High	Not Found	High	High	Not Found	Not Found	Not Found	Not Found	Not Found	Not Found	Not Found	Not Found
	FALSE	High	[R].WRNSLQPR.[RH]		0.104811	0.00202674	4	4	13	Q9TTE1; A2I7N0; REFSEQ:XP_001252647; A2I7N1	Q9TTE1 [292-299]; A2I7N0 [292-299]; REFSEQ:XP_001252647 [295-302]; A2I7N1 [292-299]		1	1056.57	TRUE	114.5	26.9	195			197.2	74.9	252.9	38.5	58.22	High	Not Found	Not Found	High	Not Found	Not Found	Peak Found	High	Not Found	Not Found	Not Found	Not Found	Not Found	Not Found	Peak Found	Peak Found	Not Found	Not Found	Not Found	Not Found	Not Found	Not Found	High	Not Found
FALSE	High	Master Protein	P02549	Spectrin alpha chain, erythrocytic 1 OS=Homo sapiens OX=9606 GN=SPTA1 PE=1 SV=5	0	FALSE	107.847	11	20	258	20	2419	279.8	5.05	628.14	20	108	118.2	131	56.3	79.5	185.9	59.7	48.9	112.5	High	Peak Found	Peak Found	High	High	High	High	High	High	High	High	High	Peak Found	High	High	High	High	High	Peak Found	High	High	High	High	High
	Checked	Confidence	Annotated Sequence	Modifications	Qvality PEP	Qvality q-value	# Protein Groups	# Proteins	# PSMs	Master Protein Accessions	Positions in Master Proteins	Modifications in Master Proteins	# Missed Cleavages	Theo. MH+ [Da]	Contaminant	Abundances (Grouped): 3D7, DHA	Abundances (Grouped): 3D7, DMSO	Abundances (Grouped): 3D7, untreated	Abundances (Grouped): R561H, DHA	Abundances (Grouped): R561H, DMSO	Abundances (Grouped): R561H, untreated	Abundances (Grouped): Vps60, DHA	Abundances (Grouped): Vps60, DMSO	Abundances (Grouped): Vps60, untreated	Abundances (Grouped) CV [%]: 3D7, DHA	Found in Sample: [S20] F20: Sample, 7_1, 3D7, DHA	Found in Sample: [S21] F21: Sample, 7_2, 3D7, DHA	Found in Sample: [S22] F22: Sample, 7_3, 3D7, DHA	Found in Sample: [S23] F23: Sample, 8_1, 3D7, DHA	Found in Sample: [S24] F24: Sample, 8_2, 3D7, DHA	Found in Sample: [S25] F25: Sample, 8_3, 3D7, DHA	Found in Sample: [S26] F26: Sample, 9_1, 3D7, DHA	Found in Sample: [S27] F27: Sample, 9_2, 3D7, DHA	Found in Sample: [S28] F28: Sample, 9_3, 3D7, DHA	Found in Sample: [S12] F12: Sample, 4_1, 3D7, DMSO	Found in Sample: [S13] F13: Sample, 4_2, 3D7, DMSO	Found in Sample: [S14] F14: Sample, 4_3, 3D7, DMSO	Found in Sample: [S15] F15: Sample, 5_1, 3D7, DMSO	Found in Sample: [S16] F16: Sample, 5_2, 3D7, DMSO	Found in Sample: [S17] F17: Sample, 6_1, 3D7, DMSO	Found in Sample: [S18] F18: Sample, 6_2, 3D7, DMSO	Found in Sample: [S19] F19: Sample, 6_3, 3D7, DMSO	Found in Sample: [S1] F1: Sample, 1_1, 3D7, untreated	Found in Sample: [S2] F2: Sample, 1_2, 3D7, untreated	Found in Sample: [S3] F3: Sample, 1_3, 3D7, untreated	Found in Sample: [S4] F4: Sample, 1_4, 3D7, untreated	Found in Sample: [S5] F5: Sample, 1_5, 3D7, untreated	Found in Sample: [S6] F6: Sample, 2_1, 3D7, untreated	Found in Sample: [S7] F7: Sample, 2_2, 3D7, untreated
	FALSE	High	[R].EKEPIVDNTNYGADEEAAGALLK.[K]		0.0238527	0.00105722	1	1	1	P02549	P02549 [917-939]		1	2447.19	FALSE											Not Found	Not Found	Not Found	Not Found	Not Found	Not Found	Not Found	Not Found	Not Found	Not Found	Not Found	Not Found	Not Found	Not Found	Not Found	Not Found	Not Found	High	Not Found	Not Found	Not Found	Not Found	Not Found	Not Found
	FALSE	High	[K].GTQLHEANQQLQFENNAEDLQR.[W]		0.0125544	0.00105722	1	1	1	P02549	P02549 [680-701]		0	2583.22	FALSE											Not Found	Not Found	Not Found	Not Found	Not Found	Not Found	Not Found	Not Found	Not Found	Not Found	Not Found	Not Found	Not Found	Not Found	Not Found	Not Found	Not Found	Not Found	Not Found	Not Found	Not Found	Not Found	Not Found	Not Found
	FALSE	High	[K].HEALENDFAVHETR.[V]		0.0215013	0.00105722	1	1	2	P02549	P02549 [1861-1874]		0	1667.78	FALSE											Not Found	Not Found	Not Found	High	Not Found	Not Found	Not Found	Not Found	Not Found	Not Found	Not Found	Not Found	Not Found	Not Found	Not Found	Not Found	Not Found	Not Found	Not Found	Not Found	Not Found	Not Found	High	Not Found
	FALSE	High	[K].HGLLESAVAAR.[Q]		0.0195558	0.00105722	1	1	4	P02549	P02549 [729-739]		0	1123.62	FALSE		10.1	192.2	41.2	242.5	163.1	49.2	31.7	169.9		Not Found	Not Found	Not Found	Not Found	Not Found	Not Found	Not Found	Not Found	Not Found	Not Found	Not Found	Not Found	Not Found	Peak Found	Not Found	Not Found	Peak Found	High	Peak Found	Peak Found	High	Not Found	Not Found	Peak Found
	FALSE	High	[K].HQSLEAEVQTK.[S]		0.01362	0.00105722	1	1	46	P02549	P02549 [94-104]		0	1269.64	FALSE	37.4	25.6	110.4	66.9	156.8	338.1	37.7	44.1	83.2	20.02	High	Not Found	Not Found	High	High	High	High	High	High	High	Not Found	Not Found	Not Found	High	High	High	High	High	Not Found	High	High	High	High	High
	FALSE	High	[K].HQTFAHEVDGR.[S]		0.0693085	0.00105722	1	1	2	P02549	P02549 [1541-1551]		0	1296.61	FALSE	88.8	77.4	564.4			151.5	9.7		8.2	48.17	Peak Found	Not Found	Not Found	Peak Found	Not Found	Not Found	Peak Found	Peak Found	Not Found	Not Found	Not Found	Peak Found	Not Found	Not Found	High	Peak Found	Not Found	Not Found	Peak Found	Not Found	Not Found	Peak Found	Peak Found	Not Found
	FALSE	High	[R].LSESHPDATEDLQR.[Q]		0.0163954	0.00105722	1	1	26	P02549	P02549 [1249-1262]		0	1597.75	FALSE	335.9	147.5	89.6	84.7	196.7		11.5	17.4	16.6	77.76	Peak Found	Peak Found	Not Found	High	High	Not Found	High	High	Peak Found	High	Not Found	Peak Found	Peak Found	Peak Found	Peak Found	Peak Found	Not Found	Not Found	Not Found	Peak Found	High	High	High	Not Found
	FALSE	High	[K].MVEEGHFAAEDVASR.[V]		0.165797	0.00810664	1	1	2	P02549	P02549 [859-873]		0	1647.74	FALSE	148.5	20.8	367.2		97.7	135.5	44.1	35.3	50.8		Not Found	Not Found	Peak Found	Not Found	Not Found	Not Found	Not Found	Not Found	Not Found	Not Found	Not Found	Not Found	Not Found	Not Found	Not Found	Not Found	Peak Found	Peak Found	Not Found	Not Found	High	Not Found	Not Found	Not Found
	FALSE	High	[R].NQANACQQQQAAPVEGVAGEQR.[V]	1xCarbamidomethyl [C6]	0.000164846	0.00105722	1	1	7	P02549	P02549 [960-981]		0	2354.09	FALSE	320.8	259.1	57.8	110	79.7	18.5	10.9	37	6.2	94.04	Not Found	Peak Found	Peak Found	High	Peak Found	Peak Found	Not Found	Peak Found	Peak Found	Peak Found	Peak Found	Peak Found	Not Found	Not Found	Not Found	Not Found	Not Found	Not Found	Peak Found	Peak Found	Not Found	Not Found	Peak Found	Not Found
	FALSE	High	[R].QEQIENQYR.[S]		0.0367266	0.00105722	1	1	41	P02549	P02549 [1057-1065]		0	1207.57	FALSE	25.4	47.4	185.8	39.9	111	428.7	10.2	38.5	13.1	59.46	High	Not Found	Not Found	High	Peak Found	Peak Found	High	High	Peak Found	High	Peak Found	Not Found	Not Found	Peak Found	High	High	Peak Found	Peak Found	Peak Found	High	High	High	High	Peak Found
	FALSE	High	[K].QNEVNAAWER.[L]		0.113218	0.00302757	1	1	1	P02549	P02549 [239-248]		0	1216.57	FALSE											Not Found	Not Found	Not Found	Not Found	Not Found	Not Found	Not Found	Not Found	Not Found	Not Found	Not Found	Not Found	Not Found	Not Found	Not Found	Not Found	Not Found	Not Found	Not Found	Not Found	Not Found	Not Found	Not Found	Not Found
	FALSE	High	[R].REEPGNITQR.[Q]		0.200491	0.00874094	1	1	25	P02549	P02549 [1047-1056]		1	1199.61	FALSE	65.9	40	211.9	68.1	141.8	271.4	13.5	26.9	60.6	59.84	Peak Found	Peak Found	Peak Found	High	Peak Found	High	Peak Found	Peak Found	Peak Found	Peak Found	Peak Found	Peak Found	Not Found	Peak Found	High	High	Peak Found	Peak Found	Peak Found	High	Peak Found	Peak Found	High	High
	FALSE	High	[R].RREEPGNITQR.[Q]		0.0338798	0.00105722	1	1	14	P02549	P02549 [1046-1056]		2	1355.71	FALSE	29.4	34.1	118		93.2	357.3	24.3	89.8	153.9	46.26	Peak Found	Not Found	Not Found	Peak Found	Not Found	Not Found	Peak Found	High	Not Found	Not Found	Peak Found	Peak Found	Not Found	Not Found	Peak Found	High	Not Found	Not Found	Not Found	Not Found	Not Found	Peak Found	Peak Found	High
	FALSE	High	[K].SLNQNMESLR.[A]		0.0575877	0.00105722	1	1	7	P02549	P02549 [876-885]		0	1191.58	FALSE	151	271.4	260.5	92.5		88.2	36.4			56.51	Not Found	Not Found	Not Found	High	Peak Found	Peak Found	Peak Found	High	Peak Found	Not Found	Peak Found	Peak Found	Not Found	Not Found	Not Found	Peak Found	Not Found	High	Peak Found	Not Found	High	High	High	Not Found
	FALSE	High	[K].SYEDPTNIQGK.[Y]		0.094909	0.00202674	1	1	8	P02549	P02549 [80-90]		0	1251.59	FALSE	91	96.2	149	31.5	141.7	307.7	44.7	18.9	19.4	50.99	Peak Found	Not Found	Not Found	High	Not Found	Not Found	High	High	Peak Found	Not Found	Not Found	Not Found	Not Found	Not Found	High	High	Peak Found	Not Found	Not Found	High	Not Found	Not Found	Peak Found	Not Found
	FALSE	High	[K].VEAADHQGIVPAVYVR.[R]		0.0447065	0.00105722	1	1	5	P02549	P02549 [1017-1032]		0	1723.91	FALSE											Not Found	Not Found	Not Found	Not Found	Not Found	Not Found	Not Found	Not Found	Not Found	Not Found	Not Found	Not Found	Not Found	Not Found	Not Found	Not Found	Not Found	Not Found	Not Found	Not Found	Not Found	Not Found	Not Found	Not Found
	FALSE	High	[K].VLETAEEIQER.[R]		0.0083132	0.00105722	1	1	34	P02549	P02549 [17-27]		0	1316.67	FALSE	92.1	50.3	336		50.5	314.7	26.5		30	48.5	High	Not Found	Not Found	High	Peak Found	Peak Found	High	High	Peak Found	High	High	High	Not Found	Peak Found	High	High	Peak Found	High	Not Found	High	High	High	High	Not Found
	FALSE	High	[R].VILENIASHEPR.[I]		0.026939	0.00105722	1	1	9	P02549	P02549 [837-848]		0	1377.75	FALSE	26.3	275	39.7	15.2	27.2	60.7	144.1	72.9	239	44.44	Not Found	Not Found	Not Found	High	Not Found	Not Found	Peak Found	Peak Found	Peak Found	Peak Found	Not Found	Not Found	Not Found	Not Found	Peak Found	Peak Found	Not Found	Not Found	Peak Found	Not Found	Not Found	High	High	Peak Found
	FALSE	High	[R].VMALYDFQAR.[S]		0.0157415	0.00105722	1	1	16	P02549	P02549 [982-991]		0	1213.6	FALSE	120	94.5	192.1		124.6	202.3	22.8	52.7	91.1	18.08	Peak Found	Not Found	Not Found	High	Not Found	Not Found	High	Peak Found	Not Found	Not Found	Not Found	Not Found	Not Found	Not Found	High	High	Not Found	High	Not Found	Peak Found	High	Peak Found	Peak Found	Not Found
	FALSE	High	[R].VMALYDFQAR.[S]	1xOxidation [M2]	0.141659	0.00478134	1	1	4	P02549	P02549 [982-991]		0	1229.6	FALSE		3.2	481.6			394.4			20.7		Not Found	Not Found	Not Found	Not Found	Not Found	Not Found	Not Found	Not Found	Not Found	Not Found	Not Found	Not Found	Not Found	Not Found	Not Found	Peak Found	Not Found	Not Found	Not Found	Not Found	High	Not Found	Not Found	Not Found
	FALSE	High	[R].VVEVNQYANECAEENHPDLPLIQSK.[Q]	1xCarbamidomethyl [C11]	0.0107631	0.00105722	1	1	3	P02549	P02549 [214-238]		0	2896.38	FALSE											Not Found	Not Found	Not Found	Not Found	Not Found	Not Found	High	Not Found	Not Found	Not Found	Not Found	Not Found	Not Found	Not Found	Not Found	Not Found	Not Found	Not Found	Not Found	Not Found	Not Found	Not Found	Not Found	Not Found
FALSE	High	Master Protein	P11277	Spectrin beta chain, erythrocytic OS=Homo sapiens OX=9606 GN=SPTB PE=1 SV=5	0	FALSE	105.808	11	18	183	18	2137	246.3	5.27	404.47	18	53.6	133.4	220.7	19.6	77.1	347.5	14.9	19.8	13.4	Peak Found	Peak Found	Peak Found	High	High	High	High	High	Peak Found	High	High	High	Peak Found	Peak Found	High	High	High	High	High	High	High	High	High	High
	Checked	Confidence	Annotated Sequence	Modifications	Qvality PEP	Qvality q-value	# Protein Groups	# Proteins	# PSMs	Master Protein Accessions	Positions in Master Proteins	Modifications in Master Proteins	# Missed Cleavages	Theo. MH+ [Da]	Contaminant	Abundances (Grouped): 3D7, DHA	Abundances (Grouped): 3D7, DMSO	Abundances (Grouped): 3D7, untreated	Abundances (Grouped): R561H, DHA	Abundances (Grouped): R561H, DMSO	Abundances (Grouped): R561H, untreated	Abundances (Grouped): Vps60, DHA	Abundances (Grouped): Vps60, DMSO	Abundances (Grouped): Vps60, untreated	Abundances (Grouped) CV [%]: 3D7, DHA	Found in Sample: [S20] F20: Sample, 7_1, 3D7, DHA	Found in Sample: [S21] F21: Sample, 7_2, 3D7, DHA	Found in Sample: [S22] F22: Sample, 7_3, 3D7, DHA	Found in Sample: [S23] F23: Sample, 8_1, 3D7, DHA	Found in Sample: [S24] F24: Sample, 8_2, 3D7, DHA	Found in Sample: [S25] F25: Sample, 8_3, 3D7, DHA	Found in Sample: [S26] F26: Sample, 9_1, 3D7, DHA	Found in Sample: [S27] F27: Sample, 9_2, 3D7, DHA	Found in Sample: [S28] F28: Sample, 9_3, 3D7, DHA	Found in Sample: [S12] F12: Sample, 4_1, 3D7, DMSO	Found in Sample: [S13] F13: Sample, 4_2, 3D7, DMSO	Found in Sample: [S14] F14: Sample, 4_3, 3D7, DMSO	Found in Sample: [S15] F15: Sample, 5_1, 3D7, DMSO	Found in Sample: [S16] F16: Sample, 5_2, 3D7, DMSO	Found in Sample: [S17] F17: Sample, 6_1, 3D7, DMSO	Found in Sample: [S18] F18: Sample, 6_2, 3D7, DMSO	Found in Sample: [S19] F19: Sample, 6_3, 3D7, DMSO	Found in Sample: [S1] F1: Sample, 1_1, 3D7, untreated	Found in Sample: [S2] F2: Sample, 1_2, 3D7, untreated	Found in Sample: [S3] F3: Sample, 1_3, 3D7, untreated	Found in Sample: [S4] F4: Sample, 1_4, 3D7, untreated	Found in Sample: [S5] F5: Sample, 1_5, 3D7, untreated	Found in Sample: [S6] F6: Sample, 2_1, 3D7, untreated	Found in Sample: [S7] F7: Sample, 2_2, 3D7, untreated
	FALSE	High	[R].AQGLLSAGHPEGEQIIR.[L]		0.000371852	0.00105722	1	1	49	P11277	P11277 [1647-1663]		0	1775.94	FALSE	47.2	80.6	276.7	40.2	95.1	162.6	14	15.3	168.4	53.26	Peak Found	Not Found	Not Found	High	High	Peak Found	High	High	Peak Found	High	High	Not Found	Not Found	Not Found	High	High	High	High	High	High	Peak Found	High	High	High
	FALSE	High	[R].DLEDETLWVEER.[L]		0.0300109	0.00105722	1	1	3	P11277	P11277 [1486-1497]		0	1533.71	FALSE	353.3	101.1	445.7							49.24	Not Found	Not Found	Not Found	Not Found	Not Found	Not Found	Peak Found	Peak Found	Not Found	Not Found	Not Found	Not Found	Not Found	Not Found	High	Peak Found	Not Found	High	Not Found	Not Found	High	Not Found	Peak Found	Not Found
	FALSE	High	[R].ELHLLGVQVQQFQDVATR.[L]		0.012218	0.00105722	1	1	5	P11277	P11277 [1844-1861]		0	2081.11	FALSE	173.9	92.2	633.9							23.62	Not Found	Not Found	Not Found	Peak Found	Not Found	Not Found	Peak Found	High	Not Found	Not Found	Not Found	Not Found	Not Found	Not Found	High	High	Not Found	Peak Found	Not Found	Not Found	High	High	Peak Found	Not Found
	FALSE	High	[R].GQQLVEAAEIDCQDLEER.[L]	1xCarbamidomethyl [C12]	0.00532987	0.00105722	1	1	7	P11277	P11277 [1541-1558]		0	2102.97	FALSE											Not Found	Not Found	Not Found	High	Not Found	Not Found	Not Found	Not Found	Not Found	Not Found	Not Found	Not Found	Not Found	Not Found	Not Found	Not Found	Not Found	High	Not Found	Not Found	High	High	Not Found	Not Found
	FALSE	High	[R].HNLEHAFNVAER.[Q]		0.00684054	0.00105722	1	1	17	P11277	P11277 [232-243]		0	1436.7	FALSE	101.5	78.3	217.1	90.5	139.8	177.9	34.4		60.5	24.78	Peak Found	Not Found	Not Found	High	Not Found	Peak Found	High	High	Peak Found	Peak Found	Not Found	Not Found	Not Found	Not Found	High	High	Not Found	Not Found	Not Found	High	Not Found	Not Found	Peak Found	High
	FALSE	High	[R].KQFGHPQIEAR.[I]		0.21277	0.00874094	1	1	2	P11277	P11277 [707-717]		1	1310.7	FALSE	187.1	119.4	593.5							27.02	Not Found	Not Found	Not Found	Peak Found	Not Found	Not Found	Peak Found	Not Found	Not Found	Not Found	Not Found	Not Found	Not Found	Not Found	High	High	Not Found	Not Found	Not Found	Not Found	Not Found	Peak Found	Peak Found	Not Found
	FALSE	High	[R].LEGLDTGWNALGR.[M]		0.0296088	0.00105722	1	1	1	P11277	P11277 [1143-1155]		0	1401.71	FALSE											Not Found	Not Found	Not Found	Not Found	Not Found	Not Found	Not Found	Not Found	Not Found	Not Found	Not Found	Not Found	Not Found	Not Found	Not Found	Not Found	Not Found	Not Found	Not Found	Not Found	High	Not Found	Not Found	Not Found
	FALSE	High	[R].LGHLQSSWDR.[L]		0.0235321	0.00105722	1	1	27	P11277	P11277 [1559-1568]		0	1198.6	FALSE	27.2	31.2	296.7	49.7	61.3	385.5	5	16.5	26.9	87.61	Peak Found	Peak Found	Peak Found	High	Not Found	Not Found	High	High	Peak Found	Peak Found	Peak Found	Peak Found	Peak Found	Peak Found	High	High	Peak Found	High	Not Found	High	High	High	High	Peak Found
	FALSE	High	[R].IHCLENVDK.[A]	1xCarbamidomethyl [C3]	0.103023	0.00202674	1	3	5	P11277	P11277 [110-118]		0	1127.55	FALSE		622	166.4	15.7	24.4	15.7	17.2	28.6	9.9		Not Found	Not Found	Not Found	Not Found	Not Found	Not Found	Not Found	High	Not Found	Not Found	Not Found	Not Found	Peak Found	Peak Found	High	High	High	Not Found	Peak Found	Peak Found	Not Found	Not Found	Not Found	Not Found
	FALSE	High	[R].LLSGEDVGQDEGATR.[A]		0.0331281	0.00105722	1	1	1	P11277	P11277 [765-779]		0	1546.73	FALSE											Not Found	Not Found	Not Found	Not Found	Not Found	Not Found	Not Found	Not Found	Not Found	Not Found	Not Found	Not Found	Not Found	Not Found	Not Found	Not Found	Not Found	Not Found	Not Found	Not Found	Not Found	Not Found	High	Not Found
	FALSE	High	[R].MQLLAASYDLHR.[Y]		0.0251787	0.00105722	1	1	12	P11277	P11277 [1790-1801]		0	1417.73	FALSE	134.8	79.9	291.1		111.4	134.4	24.7	72.1	51.5	45.18	Peak Found	Not Found	Peak Found	Peak Found	Peak Found	Not Found	Peak Found	Peak Found	Peak Found	Not Found	Not Found	Not Found	Not Found	Not Found	High	High	Not Found	Not Found	Not Found	Not Found	High	Not Found	Peak Found	Not Found
	FALSE	High	[R].SDDPGKDLTSVNR.[M]		0.20533	0.00874094	1	1	4	P11277	P11277 [1404-1416]		1	1403.68	FALSE	197.2	197.5	505.3							4.89	Not Found	Not Found	Not Found	Peak Found	Not Found	Not Found	High	Not Found	Not Found	Peak Found	Not Found	Not Found	Not Found	Not Found	Peak Found	High	Not Found	Not Found	Not Found	Not Found	Not Found	Not Found	High	Not Found
	FALSE	High	[R].SREVKQYQDHLNTR.[W]		0.0116244	0.00105722	1	1	12	P11277	P11277 [922-935]		2	1773.9	FALSE		557.3				342.7					Not Found	Not Found	Not Found	Not Found	Not Found	High	Not Found	Not Found	Not Found	Not Found	High	High	Peak Found	Peak Found	Not Found	Not Found	High	Not Found	Not Found	Not Found	Not Found	Not Found	Not Found	High
	FALSE	High	[K].TLMTQIDGVNLAANSLVESGHPR.[S]		0.0473717	0.00105722	1	1	6	P11277	P11277 [899-921]		0	2423.23	FALSE	498.2	401.8								37.43	Not Found	Not Found	Not Found	High	Not Found	Not Found	High	Peak Found	Not Found	Not Found	Not Found	Not Found	Not Found	Not Found	High	High	Not Found	High	Not Found	Not Found	High	Not Found	Not Found	Not Found
	FALSE	High	[R].VDNVNAFIER.[L]		0.0239605	0.00105722	1	1	3	P11277	P11277 [1747-1756]		0	1176.6	FALSE	117.6	88.7	693.8							9.21	Not Found	Not Found	Not Found	Peak Found	Not Found	Not Found	Peak Found	Peak Found	Not Found	Peak Found	Not Found	Not Found	Peak Found	Peak Found	High	High	High	Not Found	Not Found	Not Found	Not Found	Not Found	Peak Found	Not Found
	FALSE	High	[R].VEDVLQR.[G]		0.130248	0.00384007	1	1	20	P11277	P11277 [1534-1540]		0	858.468	FALSE	62.3	50.1	283.5		91.1	348.3	7.2	26.4	31.1	60.07	Peak Found	Not Found	Not Found	High	Peak Found	Peak Found	High	High	Peak Found	Peak Found	Not Found	Not Found	Peak Found	Peak Found	High	High	High	Not Found	Peak Found	Peak Found	Not Found	Peak Found	High	Peak Found
	FALSE	High	[R].WQAFQTLVSER.[R]		0.0396295	0.00105722	1	1	2	P11277	P11277 [936-946]		0	1364.7	FALSE	87.6	322.9	489.5								Not Found	Not Found	Not Found	Peak Found	Not Found	Not Found	Not Found	Not Found	Not Found	Not Found	Not Found	Not Found	Not Found	Not Found	High	High	Not Found	Not Found	Not Found	Peak Found	Not Found	Not Found	Not Found	Not Found
	FALSE	High	[K].YHQGINAEIETR.[S]		0.0499687	0.00105722	1	1	7	P11277	P11277 [1944-1955]		0	1430.7	FALSE	45.4	31.7	143.8	110.2	110	272.8		76.5	109.7	126.34	Not Found	Not Found	Not Found	Peak Found	Not Found	Peak Found	Not Found	Not Found	Peak Found	Peak Found	Not Found	Not Found	Not Found	Not Found	Not Found	Peak Found	Not Found	Not Found	Not Found	Not Found	Not Found	Not Found	High	High
FALSE	High	Master Protein	P60712	Actin, cytoplasmic 1 OS=Bos taurus GN=ACTB PE=1 SV=1	0	TRUE	89.211	53	13	141	11	375	41.7	5.48	361.67	13	111.9	81.3	80.1	165.7	182.4	117.3	73.3	53.8	34.1	High	Peak Found	Peak Found	High	High	High	High	High	High	High	Peak Found	Peak Found	Peak Found	High	High	High	High	High	Not Found	Peak Found	High	Peak Found	High	Peak Found
	Checked	Confidence	Annotated Sequence	Modifications	Qvality PEP	Qvality q-value	# Protein Groups	# Proteins	# PSMs	Master Protein Accessions	Positions in Master Proteins	Modifications in Master Proteins	# Missed Cleavages	Theo. MH+ [Da]	Contaminant	Abundances (Grouped): 3D7, DHA	Abundances (Grouped): 3D7, DMSO	Abundances (Grouped): 3D7, untreated	Abundances (Grouped): R561H, DHA	Abundances (Grouped): R561H, DMSO	Abundances (Grouped): R561H, untreated	Abundances (Grouped): Vps60, DHA	Abundances (Grouped): Vps60, DMSO	Abundances (Grouped): Vps60, untreated	Abundances (Grouped) CV [%]: 3D7, DHA	Found in Sample: [S20] F20: Sample, 7_1, 3D7, DHA	Found in Sample: [S21] F21: Sample, 7_2, 3D7, DHA	Found in Sample: [S22] F22: Sample, 7_3, 3D7, DHA	Found in Sample: [S23] F23: Sample, 8_1, 3D7, DHA	Found in Sample: [S24] F24: Sample, 8_2, 3D7, DHA	Found in Sample: [S25] F25: Sample, 8_3, 3D7, DHA	Found in Sample: [S26] F26: Sample, 9_1, 3D7, DHA	Found in Sample: [S27] F27: Sample, 9_2, 3D7, DHA	Found in Sample: [S28] F28: Sample, 9_3, 3D7, DHA	Found in Sample: [S12] F12: Sample, 4_1, 3D7, DMSO	Found in Sample: [S13] F13: Sample, 4_2, 3D7, DMSO	Found in Sample: [S14] F14: Sample, 4_3, 3D7, DMSO	Found in Sample: [S15] F15: Sample, 5_1, 3D7, DMSO	Found in Sample: [S16] F16: Sample, 5_2, 3D7, DMSO	Found in Sample: [S17] F17: Sample, 6_1, 3D7, DMSO	Found in Sample: [S18] F18: Sample, 6_2, 3D7, DMSO	Found in Sample: [S19] F19: Sample, 6_3, 3D7, DMSO	Found in Sample: [S1] F1: Sample, 1_1, 3D7, untreated	Found in Sample: [S2] F2: Sample, 1_2, 3D7, untreated	Found in Sample: [S3] F3: Sample, 1_3, 3D7, untreated	Found in Sample: [S4] F4: Sample, 1_4, 3D7, untreated	Found in Sample: [S5] F5: Sample, 1_5, 3D7, untreated	Found in Sample: [S6] F6: Sample, 2_1, 3D7, untreated	Found in Sample: [S7] F7: Sample, 2_2, 3D7, untreated
	FALSE	High	[K].AGFAGDDAPR.[A]		0.0204594	0.00105722	1	10	30	P60712	P60712 [19-28]		0	976.448	TRUE	87.4	60.5	160.7	148.6	204.6	109.1	54.3	23.3	51.5	36.26	High	Peak Found	Peak Found	High	Peak Found	High	High	High	High	High	Peak Found	Peak Found	Peak Found	High	Peak Found	Peak Found	High	High	Not Found	Peak Found	High	Peak Found	High	Not Found
	FALSE	High	[R].CPEALFQPSFLGMESCGIHETTFNSIMK.[C]	2xCarbamidomethyl [C1; C16]	0.00231094	0.00105722	1	2	4	P60712	P60712 [257-284]		0	3231.46	TRUE											Not Found	Not Found	Not Found	Not Found	Not Found	Not Found	Not Found	Not Found	Not Found	Not Found	Not Found	Not Found	Not Found	Not Found	High	High	Not Found	Not Found	Not Found	Not Found	Not Found	Not Found	Not Found	Not Found
	FALSE	High	[K].DLYANTVLSGGTTMYPGIADR.[M]		0.000671353	0.00105722	1	2	2	P60712	P60712 [292-312]		0	2215.07	TRUE											Not Found	Not Found	Not Found	Not Found	Not Found	Not Found	Not Found	Not Found	Not Found	Not Found	Not Found	Not Found	Not Found	Not Found	High	High	Not Found	Not Found	Not Found	Not Found	Not Found	Not Found	Not Found	Not Found
	FALSE	High	[K].DSYVGDEAQSKR.[G]		0.014315	0.00105722	1	6	34	P60712	P60712 [51-62]		1	1354.62	TRUE	206.7	67	71.1	204.7	283.6	29.8	25.3		11.7	44.27	High	Not Found	Not Found	High	High	High	High	High	High	Peak Found	Peak Found	Peak Found	Peak Found	Not Found	High	High	High	Not Found	Not Found	Not Found	Not Found	Not Found	Peak Found	Peak Found
	FALSE	High	[K].EITALAPSTMK.[I]		0.0957341	0.00202674	1	6	14	P60712	P60712 [316-326]		0	1161.62	TRUE	56.9	69.9	92.2	193.8	199.7	104.6	74	82	26.7	77.61	Not Found	Peak Found	Peak Found	Peak Found	Peak Found	Peak Found	Peak Found	Peak Found	High	Not Found	Peak Found	Peak Found	Peak Found	Peak Found	Not Found	Peak Found	High	High	Not Found	Not Found	High	Not Found	Not Found	Not Found
	FALSE	High	[R].GYSFTTTAER.[E]		0.0389269	0.00105722	1	2	12	P60712	P60712 [197-206]		0	1132.53	TRUE	92	72.7	99.7	134.4	96.1	197.9	61.3	49.7	96.2	43.64	Not Found	Peak Found	Peak Found	High	Peak Found	Peak Found	High	High	Peak Found	High	Not Found	Peak Found	Not Found	Not Found	High	High	Peak Found	Not Found	Not Found	Peak Found	Not Found	Not Found	High	Peak Found
	FALSE	High	[R].HQGVMVGMGQK.[D]		0.0403445	0.00105722	2	7	3	P60712; Q562R1	P60712 [40-50]; Q562R1 [41-51]		0	1171.57	TRUE	122.2	132.2	128.1	149.9	229.1	66.1	21.1	28.1	23.2	36.65	Not Found	Not Found	Peak Found	Not Found	Peak Found	Peak Found	Not Found	Not Found	Not Found	Not Found	Not Found	Peak Found	Not Found	Not Found	Not Found	Not Found	Not Found	Not Found	Peak Found	Peak Found	Not Found	Peak Found	Not Found	Peak Found
	FALSE	High	[R].KDLYANTVLSGGTTMYPGIADR.[M]		0.00351001	0.00105722	1	2	2	P60712	P60712 [291-312]		1	2343.16	TRUE											Not Found	Not Found	Not Found	High	Not Found	Not Found	Not Found	Not Found	Not Found	Not Found	Not Found	Not Found	Not Found	Not Found	Not Found	Not Found	Not Found	Not Found	Not Found	Not Found	Not Found	Not Found	Not Found	Not Found
	FALSE	High	[-].MDDDIAALVVDNGSGMCK.[A]	1xCarbamidomethyl [C17]; 1xMet-loss+Acetyl [N-Term]	0.000297618	0.00105722	1	1	10	P60712	P60712 [1-18]	P60712 1xMet-loss+Acetyl [N-Term]	0	1821.8	TRUE	145.2	60.6	142.7	142.2	171.1	183.9	54.3			32.98	High	Not Found	Not Found	High	Not Found	Not Found	Peak Found	High	Not Found	Not Found	Peak Found	Not Found	Not Found	Not Found	High	High	Not Found	High	Not Found	Not Found	High	Not Found	Not Found	Peak Found
	FALSE	High	[K].QEYDESGPSIVHR.[K]		0.148307	0.00564354	1	7	2	P60712	P60712 [360-372]		0	1516.7	TRUE	534.7	365.3								1.83	Not Found	Not Found	Not Found	Peak Found	Not Found	Not Found	Not Found	Peak Found	Not Found	Peak Found	Not Found	Not Found	Not Found	Not Found	High	High	Not Found	Not Found	Not Found	Not Found	Not Found	Not Found	Not Found	Not Found
	FALSE	High	[KR].SYELPDGQVITIGNER.[F]		0.000801539	0.00105722	2	10	7	P60712; Q562R1	P60712 [239-254]; Q562R1 [240-255]		0	1790.89	TRUE	513.6	258.6	127.8							32.52	Not Found	Not Found	Not Found	High	High	Not Found	High	High	Not Found	High	Not Found	Not Found	Not Found	Not Found	Peak Found	Peak Found	Not Found	Peak Found	Not Found	Not Found	Not Found	Not Found	High	Not Found
	FALSE	High	[R].TTGIVMDSGDGVTHTVPIYEGYALPHAILR.[L]		0.000902071	0.00105722	1	2	13	P60712	P60712 [148-177]		0	3183.61	TRUE	370.5	37.3		235.4			256.7			27.08	Not Found	Not Found	Not Found	Peak Found	Not Found	Not Found	High	Not Found	Not Found	Not Found	Not Found	Not Found	Not Found	Not Found	High	High	Not Found	Not Found	Not Found	Not Found	Not Found	Not Found	Not Found	Not Found
	FALSE	High	[R].VAPEEHPVLLTEAPLNPK.[A]		0.0398071	0.00105722	1	2	8	P60712	P60712 [96-113]		0	1954.06	TRUE	84.5	57.3	119.3	114.1	140	275.7	39.1	47	23	32.59	Peak Found	Not Found	Not Found	High	Not Found	Peak Found	High	High	Not Found	Peak Found	Peak Found	Not Found	Not Found	Not Found	Peak Found	Peak Found	Not Found	Not Found	Not Found	Not Found	Not Found	Not Found	Not Found	Not Found
FALSE	High	Master Protein	P02533	Keratin, type I cytoskeletal 14 OS=Homo sapiens GN=KRT14 PE=1 SV=4	0	TRUE	88.344	33	15	463	5	472	51.5	5.16	1131.28	15	68.4	63.7	185	24.4	45	186	83.9	174.7	68.8	High	High	High	High	High	High	High	High	Peak Found	High	Peak Found	Peak Found	Peak Found	Peak Found	High	High	Peak Found	High	Peak Found	High	High	High	High	High
	Checked	Confidence	Annotated Sequence	Modifications	Qvality PEP	Qvality q-value	# Protein Groups	# Proteins	# PSMs	Master Protein Accessions	Positions in Master Proteins	Modifications in Master Proteins	# Missed Cleavages	Theo. MH+ [Da]	Contaminant	Abundances (Grouped): 3D7, DHA	Abundances (Grouped): 3D7, DMSO	Abundances (Grouped): 3D7, untreated	Abundances (Grouped): R561H, DHA	Abundances (Grouped): R561H, DMSO	Abundances (Grouped): R561H, untreated	Abundances (Grouped): Vps60, DHA	Abundances (Grouped): Vps60, DMSO	Abundances (Grouped): Vps60, untreated	Abundances (Grouped) CV [%]: 3D7, DHA	Found in Sample: [S20] F20: Sample, 7_1, 3D7, DHA	Found in Sample: [S21] F21: Sample, 7_2, 3D7, DHA	Found in Sample: [S22] F22: Sample, 7_3, 3D7, DHA	Found in Sample: [S23] F23: Sample, 8_1, 3D7, DHA	Found in Sample: [S24] F24: Sample, 8_2, 3D7, DHA	Found in Sample: [S25] F25: Sample, 8_3, 3D7, DHA	Found in Sample: [S26] F26: Sample, 9_1, 3D7, DHA	Found in Sample: [S27] F27: Sample, 9_2, 3D7, DHA	Found in Sample: [S28] F28: Sample, 9_3, 3D7, DHA	Found in Sample: [S12] F12: Sample, 4_1, 3D7, DMSO	Found in Sample: [S13] F13: Sample, 4_2, 3D7, DMSO	Found in Sample: [S14] F14: Sample, 4_3, 3D7, DMSO	Found in Sample: [S15] F15: Sample, 5_1, 3D7, DMSO	Found in Sample: [S16] F16: Sample, 5_2, 3D7, DMSO	Found in Sample: [S17] F17: Sample, 6_1, 3D7, DMSO	Found in Sample: [S18] F18: Sample, 6_2, 3D7, DMSO	Found in Sample: [S19] F19: Sample, 6_3, 3D7, DMSO	Found in Sample: [S1] F1: Sample, 1_1, 3D7, untreated	Found in Sample: [S2] F2: Sample, 1_2, 3D7, untreated	Found in Sample: [S3] F3: Sample, 1_3, 3D7, untreated	Found in Sample: [S4] F4: Sample, 1_4, 3D7, untreated	Found in Sample: [S5] F5: Sample, 1_5, 3D7, untreated	Found in Sample: [S6] F6: Sample, 2_1, 3D7, untreated	Found in Sample: [S7] F7: Sample, 2_2, 3D7, untreated
[truncated: 667 more rows]
[truncated: 49 more columns]
