# Supplementary material for: Extracellular Vesicle Abundance, but Not a High Aggregation-Prone Peptide Cargo, Is Associated with Dihydroartemisinin Exposure in Plasmodium falciparum
Source: Int J Mol Sci. 2025 Apr 22;26(9):3962. doi: 10.3390/ijms26093962 (PMC12072043; doi:10.3390/ijms26093962)
Supplement: Supplementary file 1 [file ijms-26-03962-s001.zip › supplementary/3_Supplementary_Table_5.xlsx]

## Sheet: Plasmodium proteins
Supplementary Table S5.
Protein FDR Confidence: Combined	Accession	Description	Abundances (Grouped): 3D7, DHA	Abundances (Grouped): 3D7, DMSO	Abundances (Grouped): 3D7, untreated	Abundances (Grouped): R561H, DHA	Abundances (Grouped): R561H, DMSO	Abundances (Grouped): R561H, untreated	Abundances (Grouped): Vps60, DHA	Abundances (Grouped): Vps60, DMSO	Abundances (Grouped): Vps60, untreated	Found in Sample: [S20] F20: Sample, 7_1, 3D7, DHA	Found in Sample: [S21] F21: Sample, 7_2, 3D7, DHA	Found in Sample: [S22] F22: Sample, 7_3, 3D7, DHA	Found in Sample: [S23] F23: Sample, 8_1, 3D7, DHA	Found in Sample: [S24] F24: Sample, 8_2, 3D7, DHA	Found in Sample: [S25] F25: Sample, 8_3, 3D7, DHA	Found in Sample: [S26] F26: Sample, 9_1, 3D7, DHA	Found in Sample: [S27] F27: Sample, 9_2, 3D7, DHA	Found in Sample: [S28] F28: Sample, 9_3, 3D7, DHA	Found in Sample: [S12] F12: Sample, 4_1, 3D7, DMSO	Found in Sample: [S13] F13: Sample, 4_2, 3D7, DMSO	Found in Sample: [S14] F14: Sample, 4_3, 3D7, DMSO	Found in Sample: [S15] F15: Sample, 5_1, 3D7, DMSO	Found in Sample: [S16] F16: Sample, 5_2, 3D7, DMSO	Found in Sample: [S17] F17: Sample, 6_1, 3D7, DMSO	Found in Sample: [S18] F18: Sample, 6_2, 3D7, DMSO	Found in Sample: [S19] F19: Sample, 6_3, 3D7, DMSO	Found in Sample: [S1] F1: Sample, 1_1, 3D7, untreated	Found in Sample: [S2] F2: Sample, 1_2, 3D7, untreated	Found in Sample: [S3] F3: Sample, 1_3, 3D7, untreated	Found in Sample: [S4] F4: Sample, 1_4, 3D7, untreated	Found in Sample: [S5] F5: Sample, 1_5, 3D7, untreated	Found in Sample: [S6] F6: Sample, 2_1, 3D7, untreated	Found in Sample: [S7] F7: Sample, 2_2, 3D7, untreated	Found in Sample: [S8] F8: Sample, 2_3, 3D7, untreated	Found in Sample: [S9] F9: Sample, 3_1, 3D7, untreated	Found in Sample: [S10] F10: Sample, 3_2, 3D7, untreated	Found in Sample: [S11] F11: Sample, 3_3, 3D7, untreated	Found in Sample: [S59] F59: Sample, 25_1, R561H, DHA	Found in Sample: [S60] F60: Sample, 25_2, R561H, DHA	Found in Sample: [S61] F61: Sample, 26_1, R561H, DHA	Found in Sample: [S62] F62: Sample, 26_2, R561H, DHA	Found in Sample: [S63] F63: Sample, 27_1, R561H, DHA	Found in Sample: [S64] F64: Sample, 27_2, R561H, DHA	Found in Sample: [S53] F53: Sample, 22_1, R561H, DMSO	Found in Sample: [S54] F54: Sample, 22_2, R561H, DMSO	Found in Sample: [S55] F55: Sample, 23_1, R561H, DMSO	Found in Sample: [S56] F56: Sample, 23_2, R561H, DMSO
High	Q8IJ56	Glutamate-rich protein GLURP OS=Plasmodium falciparum (isolate 3D7) OX=36329 GN=PF3D7_1035300 PE=4 SV=1		14.3	133.7		103.7	459.1			189.2	Not Found	Not Found	Not Found	Not Found	Not Found	Not Found	Not Found	Not Found	Not Found	Not Found	Not Found	Not Found	Not Found	Peak Found	High	Not Found	Not Found	High	High	High	High	High	Not Found	High	High	High	High	High	Not Found	Not Found	Not Found	Not Found	Not Found	Not Found	High	High	High	High
High	Q7KQM5	Early transcribed membrane protein 14.1 OS=Plasmodium falciparum (isolate 3D7) OX=36329 GN=PF3D7_1401400 PE=4 SV=1	70.6	424.4	100.6		27.1	155.6		52.1	69.7	Peak Found	Not Found	Not Found	High	Peak Found	Peak Found	Not Found	Not Found	Not Found	Not Found	Peak Found	Peak Found	Not Found	Not Found	Not Found	Peak Found	Not Found	Not Found	Peak Found	Peak Found	Not Found	Peak Found	High	Not Found	Not Found	High	Not Found	Not Found	Not Found	Not Found	High	High	Not Found	Not Found	Not Found	Not Found	Peak Found	Not Found
High	Q8IDG8	Membrane associated histidine-rich protein 2 OS=Plasmodium falciparum (isolate 3D7) OX=36329 GN=PF3D7_1353200 PE=4 SV=1	438.2					262		72.2	127.6	Not Found	Not Found	Not Found	Not Found	Not Found	Not Found	Not Found	Not Found	Peak Found	Not Found	Not Found	Not Found	Not Found	Not Found	Not Found	Not Found	Not Found	Not Found	Not Found	Not Found	Not Found	Not Found	Not Found	Not Found	Not Found	Not Found	Not Found	Not Found	Not Found	Not Found	Not Found	Not Found	Not Found	Not Found	Not Found	Not Found	Not Found	Not Found
High	Q7KQL9	Fructose-bisphosphate aldolase OS=Plasmodium falciparum (isolate 3D7) OX=36329 GN=FBPA PE=1 SV=1	89.7		810.3							Not Found	Not Found	Not Found	Not Found	Not Found	Not Found	Peak Found	Not Found	Not Found	Not Found	Not Found	Not Found	Not Found	Not Found	Not Found	Not Found	Not Found	Not Found	Not Found	Not Found	Not Found	Not Found	High	Not Found	Not Found	High	Not Found	Not Found	Not Found	Not Found	Not Found	Not Found	Not Found	Not Found	Not Found	Not Found	Not Found	Not Found
High	Q8IHN4	Antigen 332, DBL-like protein OS=Plasmodium falciparum (isolate 3D7) OX=36329 GN=PF3D7_1149000 PE=4 SV=2	5	26.8	47	8.6	13.5	14	663.9	39.6	81.7	Not Found	Not Found	Peak Found	High	Peak Found	Peak Found	Not Found	Not Found	Not Found	High	Not Found	Peak Found	Peak Found	Peak Found	High	High	Peak Found	High	Not Found	Peak Found	High	Peak Found	High	High	High	High	Peak Found	Peak Found	Peak Found	Peak Found	Not Found	Not Found	Peak Found	Peak Found	Not Found	High	High	High
High	Q8IBI3	Proteasome subunit alpha type OS=Plasmodium falciparum (isolate 3D7) OX=36329 GN=PF3D7_0727400 PE=1 SV=1	33		450		147.6	155.6	39.4	38.7	35.6	Not Found	Not Found	Not Found	Not Found	Not Found	Not Found	Not Found	Not Found	Peak Found	Not Found	Not Found	Not Found	Not Found	Not Found	Not Found	Not Found	Not Found	Not Found	Not Found	Peak Found	Not Found	Peak Found	Peak Found	Peak Found	Peak Found	Peak Found	Not Found	Peak Found	Not Found	Not Found	Not Found	Not Found	Not Found	Not Found	High	High	Not Found	Not Found
Medium	C6KTD2	Putative histone-lysine N-methyltransferase 1 OS=Plasmodium falciparum (isolate 3D7) OX=36329 GN=SET1 PE=1 SV=1	250.1	35.6	614.3							Not Found	Not Found	Not Found	Peak Found	Not Found	Not Found	High	Peak Found	Peak Found	Not Found	Not Found	Not Found	Not Found	Not Found	Not Found	Peak Found	Not Found	Not Found	Not Found	Peak Found	Not Found	High	High	Peak Found	Peak Found	High	High	Peak Found	Not Found	Not Found	Not Found	Not Found	Not Found	Not Found	Not Found	Not Found	Not Found	Not Found
Medium	Q8IJI6	Chorein N-terminal domain-containing protein OS=Plasmodium falciparum (isolate 3D7) OX=36329 GN=PF3D7_1021700 PE=4 SV=2	257.8	42.4	107.6	173.2	94.9	91.5		57.5	75.3	Peak Found	Peak Found	Peak Found	High	High	Peak Found	Peak Found	Peak Found	High	Peak Found	Peak Found	Peak Found	Not Found	Not Found	Peak Found	Peak Found	Peak Found	Not Found	Peak Found	Peak Found	Not Found	Not Found	Peak Found	Not Found	Not Found	Peak Found	Not Found	Peak Found	Peak Found	Peak Found	Peak Found	Peak Found	Peak Found	Peak Found	Not Found	Not Found	Peak Found	Peak Found
Medium	Q8I582	Thioredoxin domain-containing protein OS=Plasmodium falciparum (isolate 3D7) OX=36329 GN=PF3D7_1234000 PE=4 SV=1	65.3	339.3	273.9	12.7	40.8	38	45	18	67	Not Found	Not Found	Not Found	Peak Found	Not Found	Not Found	Peak Found	Peak Found	Peak Found	Not Found	Not Found	Not Found	High	High	High	High	High	Peak Found	Not Found	Peak Found	Peak Found	Not Found	Peak Found	Not Found	Not Found	Not Found	Not Found	Not Found	Not Found	Not Found	Not Found	Not Found	Not Found	Peak Found	Peak Found	Peak Found	Peak Found	Peak Found
												Found in Sample:
												High:	Peptide identified by MS/MS with high confidence (FDR 1%)
												Peak Found:	Peptide detected
												Not Found:	Peptide non detected
[truncated: 34 more columns]
